# Supplementary material for: Evaluating a preoperative protocol that includes magnetic resonance imaging for lymph node metastasis in the Cholangiocarcinoma Screening and Care Program (CASCAP) in Thailand
Source: World J Surg Oncol. 2017 Sep 20;15:176. doi: 10.1186/s12957-017-1246-9 (PMC5607577; doi:10.1186/s12957-017-1246-9)
Supplement: Supplementary file 2 — Dataset 2. (CSV 22 kb) [file 12957_2017_1246_MOESM2_ESM.csv]

n_ptid	n_ptcodeful	f4v3a1	f4v3a2	f4v3a3	f4v6	f4v5a1	f4v5a2	f4v5a3
1.39198E+12	809749934	0	0	0		0	0	0
1.38631E+12	9286578772	0	0	0		0	0	0
1.39303E+12	9619976086	1	0	0	1	0	0	0
1.39336E+12	10059778577	0	1	0	1	0	0	1
1.3933E+12	2021240900	0	0	0		0	0	0
1.39283E+12	1897304390	0	0	0		0	0	0
1.39155E+12	1790223773	0	1	0		0	1	0
1.39526E+12	2157795924	0	0	0		0	0	0
1.39165E+12	2092918585	0	0	1	3	1	0	0
1.39504E+12	1983368921	0	1	0	4	0	1	0
1.39519E+12	1961192467	0	1	0	3	1	0	0
1.39559E+12	2035742438	0	1	0	1	0	1	0
1.39598E+12	1922845801	0	1	0	4	0	0	0
1.39559E+12	1843916330	0	1	0	3	0	1	0
1.39532E+12	1468766527	0	0	0		0	0	0
1.3951E+12	1655624343	0	0	1	3	0	1	0
1.39594E+12	2027599722	1	0	0	3	0	1	0
1.39544E+12	2362594222	0	1	0		0	0	0
1.39523E+12	1449024385	1	0	0	4	0	1	0
1.39599E+12	1973393795	0	0	0	4	0	0	0
1.39598E+12	2222340983	0	0	0		0	0	0
1.39538E+12	1765157776	1	0	0	3	1	0	0
1.39151E+12	1494793359	1	0	0	3	0	1	0
1.39201E+12	1432765133	0	1	0	3	0	1	0
1.39567E+12	1655796123	1	0	0	2	0	1	0
1.39201E+12	2233556258	0	1	0	1	0	1	0
1.3963E+12	2288026943	0	0	0		0	0	0
1.39622E+12	2116707336	1	0	0	2	1	0	0
1.39633E+12	1489110320	0	1	0	1	0	1	0
1.39665E+12	2236419662	0	0	1	3	0	0	1
1.39623E+12	1578372280	0	0	0		0	0	0
1.39656E+12	1568645484	1	0	0	4	1	0	0
1.39296E+12	1388119101	0	0	0		0	0	1
1.39139E+12	1657633179	0	1	0	3	1	0	0
1.39156E+12	2285806279	1	0	0	3	0	0	1
1.39647E+12	1973821473	0	1	0	3	1	0	0
1.39672E+12	1905686122	0	0	0	1	0	1	0
1.39612E+12	2353794785	0	0	1	1	0	1	0
1.39629E+12	2205707763	0	1	0	1	1	0	0
1.39429E+12	1599742264	0	0	0		0	0	0
1.39611E+12	1646551412	0	0	0	1	0	1	0
1.3965E+12	2224389563	0	0	1	1	1	0	0
1.39668E+12	1814908625	0	0	0	4	0	0	0
1.39206E+12	1636388762	0	0	0		0	0	0
1.39628E+12	2140487037	0	1	0	1	1	0	0
1.39602E+12	1562444351	1	0	0	2	1	0	0
1.39397E+12	2233579979	0	0	0	1	1	0	0
1.39638E+12	2217806124	0	0	1	1	1	0	0
1.39621E+12	2172495151	0	0	0	1	0	0	1
1.3961E+12	1971506763	1	0	0	1	1	0	0
1.3969E+12	1423045716	0	0	0		0	0	0
1.39212E+12	1826776503	0	0	1	1	1	0	0
1.39222E+12	2239044636	0	0	0	1	0	0	0
1.39698E+12	2025803665	0	0	0	3	0	0	0
1.39165E+12	1979650418	1	0	0	3	1	0	0
1.39645E+12	1772559791	0	1	0		0	0	0
1.39687E+12	1422574419	1	0	0	1	0	1	0
1.39698E+12	1560538575	1	0	0	3	1	0	0
1.39176E+12	1762397458	0	0	0	4	1	0	0
1.39624E+12	2056896176	0	0	0		0	0	0
1.39479E+12	1443558621	1	0	0		1	0	0
1.39837E+12	1632561120	1	0	0	4	0	1	0
1.39419E+12	2039437620	0	0	0	4	0	1	0
1.39554E+12	1831419199	0	0	0	3	0	1	0
1.3951E+12	1496645174	0	0	0	3	0	1	0
1.39519E+12	2161097037	0	0	0	4	1	0	0
1.40051E+12	1510610495	0	0	0	4	1	0	0
1.39639E+12	1678894030	0	0	0	4	1	0	0
1.39714E+12	1711015836	1	0	0	4	1	0	0
1.39716E+12	1603465836	0	1	0	4	0	1	0
1.39623E+12	2012103502	1	0	0	4	1	0	0
1.39669E+12	1442731723	0	1	0	4	0	1	0
1.40175E+12	9323518699	0	0	0		0	0	0
1.39519E+12	1817085618	0	1	0	1	0	1	0
1.39447E+12	1659506302	1	0	0	4	0	0	0
1.39223E+12	2370339455	0	1	0	1	0	1	0
1.39624E+12	1830524392	0	1	0	1	0	0	0
1.39731E+12	1858680076	1	0	0	3	0	1	0
1.39594E+12	2020949468	1	0	0	4	1	0	0
1.39534E+12	1974702324	1	0	0	1	1	0	0
1.39595E+12	1683607510	0	0	0	4	1	0	0
1.40257E+12	1776787725	1	0	0	4	1	0	0
1.40273E+12	2360684005	0	0	0	4	1	0	0
1.39231E+12	1974045087	1	0	0	4	1	0	0
1.39757E+12	1559898918	0	0	0	4	0	0	0
1.3988E+12	2229301298	0	0	1	1	1	0	0
1.39706E+12	1847968747	0	1	0	2	1	0	0
1.39204E+12	2056564220	0	1	0	1	0	1	0
1.3979E+12	1717217824	0	1	0	4	0	1	0
1.40365E+12	1774346114	1	0	0		0	1	0
1.40337E+12	1900785725	0	0	1	4	1	0	0
1.40375E+12	1421697384	1	0	0		1	0	0
1.39689E+12	2068648757	0	0	0		1	0	0
1.40342E+12	1795636717	0	0	0		0	0	0
1.39176E+12	1984251201	0	0	0	1	0	0	0
1.39648E+12	1939975304	1	0	0	2	1	0	0
1.39673E+12	1378180845	0	1	0	3	0	0	0
1.39525E+12	1874014772	0	0	1	3	0	1	0
1.39564E+12	1346924040	0	0	1	3	0	1	0
1.39337E+12	1702284780	1	0	0	4	1	0	0
1.40369E+12	1974793341	0	0	0		0	1	0
1.39974E+12	1434306121	0	0	0	1	0	0	1
1.39574E+12	2180625371	0	1	0	2	1	0	0
1.39863E+12	913189541	0	1	0	1	0	1	0
1.39592E+12	1561457846	0	1	0	1	1	0	0
1.39039E+12	2161187128	1	0	0	1	1	0	0
1.40407E+12	1437751974	0	1	0	1	0	1	0
1.40468E+12	2083923905	1	0	0	1	0	1	0
1.3936E+12	1268842574	0	0	1	4	1	0	0
1.39719E+12	1824352908	1	0	0	1	1	0	0
1.39966E+12	1942267098	0	1	0	1	0	1	0
1.39653E+12	1415807800	0	0	0	1	1	0	0
1.39726E+12	1632023479	0	0	0	1	1	0	0
1.39685E+12	2366776880	0	1	0	4	1	0	0
1.40456E+12	2211192399	0	1	0	3	1	0	0
1.39718E+12	1928236940	1	0	0	3	1	0	0
1.39935E+12	496427054	0	0	0		0	0	0
1.39594E+12	2111346191	0	1	0	4	1	0	0
1.40079E+12	1818508724	0	0	0	4	0	0	1
1.40478E+12	1598408836	1	0	0	1	0	1	0
1.40477E+12	1415468676	1	0	0	1	1	0	0
1.40474E+12	1955637806	0	1	0		0	0	0
1.39151E+12	1899814484	0	0	0		0	0	0
1.40539E+12	1877432087	1	0	0	4	1	0	0
1.40423E+12	1932927126	1	0	0	1	0	1	0
1.40404E+12	2126897324	0	1	0	1	0	1	0
1.40481E+12	1519997805	1	0	0	1	0	1	0
1.40743E+12	2080088425	1	0	0	3	1	0	0
1.40745E+12	2126715593	0	1	0	4	1	0	0
1.40738E+12	2359669975	1	0	0	1	1	0	0
1.40232E+12	1823170945	0	0	0	4	0	0	0
1.40628E+12	1998294406	0	0	0	1	0	0	0
1.39717E+12	1867958184	0	0	0		0	0	0
1.40078E+12	1911785047	0	0	0	1	1	0	0
1.39773E+12	1529520342	0	1	0	1	1	0	0
1.40022E+12	2201773409	0	0	0		0	0	0
1.40688E+12	2224089433	0	0	0		0	0	0
1.40824E+12	2343154801	0	0	0		0	0	0
1.41222E+12	1547603033	1	0	0		1	0	0
1.40593E+12	1928066814	1	0	0		0	0	0
1.40529E+12	1879087861	0	1	0	3	0	1	0
1.40401E+12	1254068262	1	0	0	2	1	0	0
1.40014E+12	2190306843	0	1	0	3	0	1	0
1.4025E+12	2220625770	0	1	0	2	1	0	0
1.4024E+12	1753350565	0	1	0	3	0	1	0
1.40771E+12	1573062575	1	0	0	4	1	0	0
1.40684E+12	2223993242	1	0	0	3	1	0	0
1.40944E+12	1460437175	0	1	0	2	0	0	0
1.40558E+12	1462177428	1	0	0	4	0	1	0
1.40311E+12	1593231995	0	0	0	4	0	0	0
1.40427E+12	2255486380	0	0	0	1	0	0	0
1.4059E+12	2154573261	0	1	0	2	1	0	0
1.40115E+12	1445423135	0	1	0	1	0	0	1
1.40261E+12	1525450453	0	0	0	1	0	0	0
1.40449E+12	403019646	0	1	0	1	1	0	0
1.4042E+12	511876870	0	1	0	1	1	0	0
1.40377E+12	2121701500	0	1	0	1	1	0	0
1.39265E+12	1113772307	0	0	0		0	0	0
1.40685E+12	478947881	0	0	0	4	1	0	0
1.41071E+12	2069645224	1	0	0	1	0	1	0
1.39465E+12	1466607150	0	0	0		0	0	0
1.39912E+12	1999421667	0	0	0		0	0	0
1.39664E+12	1137960990	0	0	0	4	1	0	0
1.40786E+12	1395748324	1	0	0	1	0	1	0
1.40205E+12	673943496	0	0	0	4	1	0	0
1.40485E+12	1518475389	1	0	0		1	0	0
1.39749E+12	1303776161	0	0	0	4	0	0	0
1.39394E+12	685233361	0	0	0	4	1	0	0
1.41265E+12	1393024418	1	0	0		1	0	0
1.39571E+12	904342868	0	0	0		1	0	0
1.41014E+12	1685138620	0	1	0	1	0	1	0
1.40184E+12	826832284	1	0	0		1	0	0
1.39211E+12	1623158917	1	0	0		0	1	0
1.39159E+12	2300467220	1	0	0		0	1	0
1.4139E+12	2161823686	0	0	0		0	0	0
1.3924E+12	1226900751	0	0	0	2	1	0	0
1.39793E+12	816580251	0	1	0		0	0	0
1.41214E+12	1674426178	1	0	0	1	1	0	0
1.40721E+12	1957628242	1	0	0		0	0	0
1.39168E+12	1828058778	1	0	0	1	1	0	0
1.39169E+12	2264424065	0	0	0	4	0	0	0
1.41209E+12	2359914628	0	1	0	4	1	0	0
1.3916E+12	1437919267	0	0	0	4	0	0	0
1.39089E+12	2099207883	0	0	0	3	1	0	0
1.41027E+12	1679408019	0	0	1	3	1	0	0
1.41541E+12	1419969103	1	0	0	3	0	1	0
1.40181E+12	1679313271	0	0	0	1	0	1	0
1.40571E+12	1580316180	0	1	0	4	1	0	0
1.41023E+12	2319576745	0	1	0	1	0	1	0
1.4055E+12	1741172356	0	0	0	1	0	0	0
1.40733E+12	1840810414	1	0	0	1	1	0	0
1.40369E+12	1938318709	0	1	0	1	0	1	0
1.40057E+12	1916955033	0	1	0	3	1	0	0
1.39161E+12	1902803278	0	0	0	1	0	0	0
1.39568E+12	2272868190	0	1	0	3	1	0	0
1.39198E+12	1755690896	0	0	0	1	0	0	0
1.39169E+12	2371281148	0	1	0	4	0	0	1
1.39443E+12	2059326305	1	0	0	4	0	1	0
1.39712E+12	2122656746	0	0	1	1	1	0	0
1.39695E+12	2210429812	0	1	0	2	1	0	0
1.39748E+12	1952987818	1	0	0		0	0	0
1.3996E+12	2098072077	0	1	0	4	1	0	0
1.41056E+12	1951504840	1	0	0	3	1	0	0
1.40507E+12	1740938347	0	1	0	1	0	1	0
1.40126E+12	2058814001	1	0	0	4	1	0	0
1.40414E+12	1709000104	0	1	0	1	0	0	1
1.41334E+12	1925496148	0	0	0	1	0	0	0
1.40853E+12	2015489923	0	0	0		0	0	0
1.41402E+12	1967731251	0	0	0		1	0	0
1.39618E+12	2065377906	0	1	0		1	0	0
1.40905E+12	1443458389	0	1	0	1	0	1	0
1.41038E+12	2065104862	0	1	0	1	0	0	0
1.40817E+12	1435470209	0	1	0	1	1	0	0
1.40765E+12	1401951392	0	0	0	1	0	0	1
1.41095E+12	1558080469	0	1	0	4	0	1	0
1.41017E+12	1799159667	0	1	0	4	0	1	0
1.39586E+12	1380324411	0	0	0	1	0	1	0
1.41258E+12	2174633306	0	1	0	3	0	1	0
1.40519E+12	2244292556	0	1	0	2	1	0	0
1.40818E+12	1721086003	0	0	0		0	0	0
1.41392E+12	1264760193	1	0	0	2	1	0	0
1.40652E+12	2285179397	0	0	1	1	1	0	0
1.39989E+12	1739423625	0	0	0	3	0	0	0
1.40868E+12	2053502215	0	0	0	1	0	0	0
1.41476E+12	1739737893	0	0	0	1	0	1	0
1.41245E+12	2130267492	0	1	0	3	0	0	1
1.40305E+12	1895298274	0	0	0		0	0	0
1.40844E+12	1578949360	0	0	0		0	0	0
1.41215E+12	1978800026	0	0	0		0	0	0
1.40549E+12	2306784737	0	0	0		0	0	0
1.40609E+12	1727256253	0	0	0		0	0	0
1.41081E+12	1438879134	0	1	0	4	1	0	0
1.41281E+12	1781420816	0	0	0		0	0	0
1.41278E+12	1849698139	0	0	0		0	0	0
1.40982E+12	1754476217	0	0	0	4	0	1	0
1.41223E+12	1950558083	0	0	0	1	0	1	0
1.40935E+12	2294828192	0	0	0	1	0	1	0
1.41406E+12	2009007751	0	0	0	1	0	0	0
1.41488E+12	1121223842	0	0	0		0	0	0
1.41837E+12	2032374606	0	0	1	1	0	1	0
1.40414E+12	1961677126	1	0	0	1	1	0	0
1.41288E+12	1434895937	0	1	0	4	1	0	0
1.40759E+12	2285208076	0	0	0		0	0	0
1.40395E+12	606548469	0	0	0		0	0	0
1.40645E+12	1455420436	0	0	0		0	0	0
1.40495E+12	1409838963	0	0	0		0	0	0
1.40474E+12	2320880400	0	0	0		0	0	0
1.41718E+12	1664189589	1	0	0	1	0	0	1
1.41843E+12	2055172419	0	0	1	1	1	0	0
1.41871E+12	1291268634	0	0	0	1	1	0	0
1.41624E+12	1843330182	0	1	0	4	1	0	0
1.40516E+12	1588026327	0	1	0	1	0	0	1
1.41147E+12	2286102776	1	0	0	3	1	0	0
1.41449E+12	2331346887	0	0	1	1	1	0	0
1.4139E+12	2003024283	0	0	1	3	0	0	0
1.40459E+12	1684085512	0	0	0		0	0	0
1.41617E+12	1919128913	1	0	0	1	0	0	0
1.41473E+12	1660546264	0	0	0		0	0	0
1.41303E+12	1915417213	0	0	0	1	0	1	0
1.41501E+12	1483607367	0	0	0	1	0	0	0
1.41344E+12	1496295697	0	1	0	4	0	1	0
1.41478E+12	2287492703	0	1	0	4	0	1	0
1.4172E+12	2272589347	1	0	0		0	0	0
1.41355E+12	1390689366	0	0	0		0	0	0
1.41367E+12	1507737213	0	1	0	2	0	0	0
1.41888E+12	1480095876	1	0	0	2	0	1	0
1.41895E+12	1412999745	1	0	0	2	0	1	0
1.41414E+12	1794710194	1	0	0		0	0	0
1.41797E+12	1854711258	1	0	0		0	0	1
1.41953E+12	1402477919	1	0	0	1	0	1	0
1.38108E+12	1410805654	0	0	0		0	0	0
1.41791E+12	1492496656	1	0	0	4	0	0	1
1.41815E+12	1995238569	0	0	0	4	1	0	0
1.41221E+12	1915947970	0	0	0	4	1	0	0
1.39579E+12	1793544095	0	0	0		0	0	0
1.39552E+12	1580620523	0	0	0		0	0	0
1.39412E+12	1630074686	0	0	0		0	0	0
1.39606E+12	1638924181	0	0	0		0	0	0
1.39522E+12	1658895388	0	0	0		0	0	0
1.39502E+12	1455953976	0	0	0		0	0	0
1.39649E+12	2079952520	0	0	0		0	0	0
1.39249E+12	1658447677	0	0	0		0	0	0
1.39662E+12	2141305923	0	0	0		0	0	0
1.39175E+12	2375043253	0	0	0		0	0	0
1.40017E+12	1542994952	0	0	0		0	0	0
1.40011E+12	1536541145	0	0	0		0	0	0
1.39629E+12	1583171189	0	0	0		0	0	0
1.40038E+12	1846480697	0	0	0		0	0	0
1.3945E+12	1395246547	0	0	0		0	0	0
1.39995E+12	2307673153	0	0	0		0	0	0
1.40334E+12	1695038494	0	0	0		0	0	0
1.40061E+12	2009395186	0	0	0		0	0	0
1.40119E+12	1630589904	0	0	0		0	0	0
1.39791E+12	2025961264	0	0	0		0	0	0
1.39778E+12	2213559516	0	0	0		0	0	0
1.3941E+12	1548215351	0	0	0		0	0	0
1.39669E+12	1519298917	0	0	0		0	0	0
1.39642E+12	2175434565	0	0	0	4	0	0	0
1.39634E+12	1749796454	0	0	1		0	1	0
1.39688E+12	2143132532	0	0	0		0	0	0
1.39671E+12	2288486279	0	0	0		0	0	0
1.39656E+12	2083759946	0	0	0		0	0	0
1.396E+12	2055845398	0	0	0		0	0	0
1.39689E+12	2218156288	0	0	0		0	0	0
1.4046E+12	1514819386	0	0	0	1	0	1	0
1.4123E+12	2202546686	0	0	0		0	0	0
1.4167E+12	1851131576	0	0	0	1	0	0	0
1.41479E+12	2008076977	0	0	0	4	0	0	0
1.41888E+12	1420613944	0	0	0	4	0	0	0
1.39691E+12	2346576518	0	0	0		0	0	1
1.41695E+12	1770367698	0	0	0		0	0	0
1.4209E+12	1655334818	0	0	0	1	0	0	0
1.4196E+12	1440457727	0	0	0		0	0	0
1.42021E+12	2278878607	0	0	0		0	0	0
1.41793E+12	2139948876	0	1	0	1	0	0	1
1.4212E+12	1656460085	0	0	0	1	1	0	0
1.41709E+12	1430101736	0	0	0		0	0	0
1.39569E+12	2357850128	0	0	0		0	1	0
1.396E+12	1538460347	0	0	0		0	0	0
1.39559E+12	2269590257	0	0	0		0	0	0
1.39578E+12	2026099936	0	0	0		0	0	0
1.39538E+12	1956542331	0	0	0	1	0	1	0
1.3959E+12	1510480367	0	0	0	1	0	0	0
1.39543E+12	1983121780	0	0	0	1	0	0	0
1.3957E+12	2249342509	0	0	0		0	0	0
1.39645E+12	1830081671	0	0	0		0	0	0
1.39657E+12	1946991545	0	0	0		0	0	0
1.39614E+12	1766040311	0	0	0		0	0	0
1.39671E+12	2134975312	0	0	0		0	0	0
1.40157E+12	1946390325	0	0	0		0	0	0
1.4159E+12	1089399636	0	0	0		0	0	0
1.4008E+12	2070497342	0	0	0	1	0	0	0
1.40057E+12	1455571618	0	0	0		0	0	0
1.40233E+12	2347201141	0	0	0		0	0	0
1.39661E+12	2050014456	0	0	0		0	0	0
1.40403E+12	1573484835	0	0	0		0	0	0
1.41369E+12	2264022323	1	0	0	1	0	1	0
1.41983E+12	2015235711	0	0	0		0	0	0
1.41979E+12	1773758914	0	0	0	1	0	0	0
1.41554E+12	2270399728	0	1	0	1	0	1	0
1.41884E+12	1589272363	1	0	0	2	0	0	0
1.42007E+12	1580550791	0	0	0		0	0	0
1.41829E+12	1581087357	0	0	0		0	1	0
1.41963E+12	2030415508	1	0	0	4	1	0	0
1.4198E+12	1800361026	0	0	0		0	0	0
1.42298E+12	477463729	0	0	0		0	0	0
1.42092E+12	1827361205	0	0	0		0	0	0
1.42145E+12	1585956627	0	0	0		0	0	0
1.42114E+12	1927737503	0	0	0	4	0	0	0
1.42238E+12	2196811912	0	0	0	4	0	0	0
1.42248E+12	1442400382	0	0	0		0	0	1
1.42278E+12	1840551153	0	0	0	4	0	0	0
1.4212E+12	2062092661	0	0	0	4	0	0	0
1.41788E+12	1835893558	0	0	0	4	0	0	0
1.42241E+12	2045989199	0	0	0	4	0	0	0
1.41773E+12	2043765913	0	0	0	4	0	0	0
1.41646E+12	1939904526	0	0	0	4	0	0	0
1.41229E+12	1608766177	0	0	0	4	0	0	0
1.41184E+12	1330085755	0	0	0	4	0	0	0
1.41396E+12	1872287484	0	0	0	4	0	0	0
1.42312E+12	1999124500	0	0	0		0	0	0
1.42499E+12	1415738505	0	0	0		0	0	0
1.42247E+12	1347332499	1	0	0	1	1	0	0
1.41175E+12	2200948187	0	0	0	4	0	0	0
1.42298E+12	1891905548	1	0	0	4	0	1	0
1.40766E+12	792706253	1	0	0	4	0	0	0
1.40997E+12	2141251485	0	0	0	4	0	0	0
1.40986E+12	1467127688	0	0	0	4	0	0	0
1.41085E+12	1713118790	0	0	0	4	0	0	0
1.42456E+12	1646843306	0	0	0	4	0	0	0
1.42372E+12	2349364759	0	0	1	1	0	0	1
1.41561E+12	1962416960	1	0	0	2	1	0	0
1.41518E+12	2253988032	0	1	0	1	0	1	0
1.4214E+12	1670765683	0	1	0	2	1	0	0
1.41419E+12	1804105166	0	1	0	4	0	1	0
1.41649E+12	2206297490	0	0	0		0	0	0
1.40944E+12	1966315076	0	0	0	4	0	0	0
1.41706E+12	1544447067	0	1	0	1	0	1	0
1.42277E+12	2061596663	0	0	0		0	0	0
1.41572E+12	1625685748	0	1	0	1	1	0	0
1.41508E+12	1733943466	1	0	0	4	0	0	0
1.42216E+12	2119797885	0	0	0		0	0	0
1.42147E+12	2226364305	0	1	0	3	1	0	0
1.42003E+12	1379629234	0	1	0	4	1	0	0
1.42132E+12	2059569088	0	1	0	2	0	0	0
1.41637E+12	1936101561	0	0	0		0	0	0
1.42009E+12	1508446959	0	0	0		0	0	0
1.41964E+12	2156639555	0	0	0		0	0	0
1.4172E+12	2301482349	0	1	0	1	0	1	0
1.41484E+12	1670578660	0	0	0	1	0	1	0
1.42407E+12	1901453566	0	0	1	1	1	0	0
1.41286E+12	1628531293	1	0	0	4	0	1	0
1.42535E+12	793791034	0	0	0		0	0	0
1.40674E+12	1842343318	0	0	0	4	0	0	0
1.40618E+12	1418141738	0	0	0	4	0	0	0
1.40911E+12	1445038837	0	0	0	4	0	0	0
1.40938E+12	1688869314	0	0	0	4	0	0	0
1.42508E+12	2139772109	0	1	0	1	0	1	0
1.42518E+12	1344794787	0	0	0	4	0	0	0
1.41799E+12	1882682365	0	0	0	4	0	0	0
1.42506E+12	1746522046	0	0	0	4	0	0	0
1.42471E+12	2040827124	0	0	0	4	0	0	0
1.42424E+12	2058629545	0	0	0	4	0	0	0
1.4229E+12	1932659502	0	0	0	4	0	0	0
1.41009E+12	1333788826	0	0	0	4	0	0	0
1.40474E+12	1333734486	0	0	0	4	0	0	0
1.40407E+12	1907932293	0	0	0		0	0	0
1.39286E+12	10956215387	0	0	0		0	0	0
1.41044E+12	1803309949	0	0	0	4	0	0	0
1.41209E+12	2132387344	0	0	0	4	0	0	0
1.41161E+12	1867285989	0	0	0	1	0	0	0
1.41065E+12	1446862274	0	0	0	1	0	0	0
1.40384E+12	1353416801	0	0	0	4	0	0	0
1.4075E+12	2081709757	0	0	0	1	0	1	0
1.41218E+12	1502694560	0	0	0	1	0	1	0
1.42543E+12	1227049723	0	0	0	1	1	0	0
1.42512E+12	1352648380	1	0	0	2	0	1	0
1.41093E+12	1512747861	0	0	0	4	0	0	0
1.42429E+12	1571241846	0	0	0	4	0	0	0
1.41783E+12	1398294921	0	0	0	4	0	0	0
1.40412E+12	1383945097	0	0	0	4	0	0	0
1.42716E+12	1186607558	0	0	0		0	0	0
1.40997E+12	1457210890	0	0	0	4	0	0	0
1.39346E+12	1348823281	1	0	0	1	0	1	0
1.39358E+12	1758451249	0	0	0		0	0	0
1.42607E+12	1769701954	0	1	0	2	1	0	0
1.41527E+12	1420392181	0	0	0	4	1	0	0
1.42346E+12	2185042740	1	0	0	1	0	0	0
1.42434E+12	2305500430	0	0	0		0	0	0
1.41925E+12	1932956400	0	0	0		0	0	0
1.42241E+12	1556717185	0	0	0		0	0	0
1.42291E+12	2375714699	0	0	0	1	0	0	1
1.39681E+12	1741217208	0	0	0		0	0	0
1.39605E+12	1602780469	0	0	0		0	0	0
1.40655E+12	2192811831	0	0	0		0	0	0
1.40623E+12	1426016766	0	0	0		0	0	0
1.39847E+12	2074085974	0	0	0		0	0	0
1.40472E+12	1819337015	0	0	0		0	0	0
1.40254E+12	1914079021	0	0	0		0	0	0
1.40237E+12	2029815405	0	0	0		0	0	0
1.39689E+12	1589031846	0	0	0		0	0	0
1.39635E+12	1468547694	0	0	0		0	0	0
1.40752E+12	1828481259	0	0	0		0	0	0
1.41044E+12	1426510481	0	0	0		0	0	0
1.40893E+12	2041778058	0	0	0		0	0	0
1.40905E+12	2136198350	0	0	0		0	0	0
1.42318E+12	1702197556	0	0	0		0	0	0
1.3947E+12	1213364840	1	0	0	4	1	0	0
1.4006E+12	1549454185	0	1	0	4	1	0	0
1.39755E+12	1173812018	1	0	0	4	1	0	0
1.39719E+12	1886090874	1	0	0		0	0	1
1.39581E+12	1448393743	0	1	0	4	0	1	0
1.39537E+12	1239803726	0	1	0		1	0	0
1.39345E+12	1116939045	1	0	0	4	0	1	0
1.42182E+12	1654124798	1	0	0	4	1	0	0
1.42196E+12	1077839412	1	0	0	4	1	0	0
1.41692E+12	1495093133	1	0	0	4	1	0	0
1.41257E+12	1906615877	0	0	0	1	0	0	0
1.42432E+12	1887148594	0	0	0		0	0	0
1.4237E+12	2069264548	0	0	1	1	0	0	0
1.42608E+12	1322036107	1	0	0		0	1	0
1.42504E+12	1437921167	0	0	0	4	0	0	0
1.42241E+12	1777287045	0	0	0	1	0	1	0
1.40631E+12	2240542291	0	0	0		0	0	0
1.42615E+12	1713674023	1	0	0	4	0	0	1
1.41676E+12	1634075967	0	0	0		0	0	0
1.42128E+12	1985527719	0	1	0	3	0	1	0
1.42693E+12	1474276085	0	1	0	3	0	1	0
1.4279E+12	2221399815	0	1	0	2	1	0	0
1.42112E+12	2285558131	0	1	0	3	1	0	0
1.42797E+12	1674580253	0	1	0	1	1	0	0
1.41982E+12	1709881599	1	0	0	1	0	0	0
1.39603E+12	2356309858	0	0	0		0	0	0
1.39618E+12	2118681432	0	0	0		0	1	0
1.39892E+12	2123129804	0	0	0		0	0	0
1.40934E+12	1828235677	1	0	0	1	1	0	0
1.39528E+12	1445082246	0	0	0		0	0	0
1.41774E+12	1781369535	0	0	0	4	0	0	0
1.42504E+12	1687688087	1	0	0	1	1	0	0
1.4269E+12	1914674758	0	0	0		0	0	0
1.42795E+12	2140359862	1	0	0		0	0	0
1.3969E+12	1689866527	0	0	0		0	0	0
1.40033E+12	2113055101	0	0	0	1	0	0	0
1.39663E+12	2175416306	0	0	0		0	0	0
1.39662E+12	1964920393	0	0	0	4	0	1	0
1.39733E+12	1927497825	0	0	0		0	0	0
1.39714E+12	2302315530	0	0	0		1	0	0
1.3975E+12	1943599640	0	0	0		0	0	0
1.39654E+12	1471587599	0	0	0		0	0	0
1.39847E+12	1836628603	0	0	0		0	0	0
1.39961E+12	2268988733	0	0	0		0	0	0
1.39946E+12	1625118895	0	0	0		0	0	0
1.40111E+12	1909529311	0	0	0		0	0	0
1.40166E+12	1717037768	0	0	0		0	0	0
1.40188E+12	1765006924	0	1	0	1	0	1	0
1.40168E+12	1499438701	0	0	0	1	0	0	1
1.40188E+12	1407839204	0	0	0		0	0	0
1.4021E+12	1869559666	0	0	0		0	0	0
1.40269E+12	1378384775	0	0	0		0	0	0
1.40312E+12	1615821850	0	0	1	4	1	0	0
1.40339E+12	1543894999	0	0	0	1	0	1	0
1.40371E+12	2289235066	0	0	0	1	0	0	0
1.39155E+12	2199764385	0	0	0		0	1	0
1.39215E+12	1606884217	0	0	0		0	0	0
1.3921E+12	1592444639	0	0	0		0	0	0
1.3933E+12	1990086124	0	0	0	4	0	0	0
1.39259E+12	1898843183	0	0	0		0	0	0
1.39348E+12	1542613457	0	0	0		0	0	0
1.40344E+12	2289729573	0	0	0		0	0	0
1.40436E+12	1863551367	0	0	0		0	0	0
1.40472E+12	1798170744	0	0	0		0	0	0
1.40519E+12	1892376245	0	1	0	1	0	0	0
1.40638E+12	2079622289	0	0	0		0	0	0
1.39328E+12	1826483233	0	0	0		0	0	0
1.3945E+12	2213633379	0	0	0		0	0	0
1.39488E+12	1782277191	0	0	0		0	0	0
1.39471E+12	1562929841	0	0	0	1	0	0	0
1.39619E+12	2037339240	0	0	0		0	0	0
1.39498E+12	1877805215	0	0	0		0	0	0
1.39587E+12	2160719100	0	0	0		0	0	0
1.39561E+12	1565492536	0	0	1		1	0	0
1.39607E+12	1871072598	0	0	0		0	0	0
1.39614E+12	1531744398	0	0	0		0	0	0
1.39611E+12	1919211073	0	0	0	1	0	1	0
1.39615E+12	1423982588	0	0	0	4	0	1	0
1.40673E+12	1896359703	0	0	0		0	0	0
1.40762E+12	1620834569	0	0	0		0	0	0
1.40899E+12	1866624650	0	1	0	1	1	0	0
1.40981E+12	1563910047	0	0	0		0	0	0
1.4104E+12	1572381235	0	0	0		0	0	0
1.41124E+12	2371010659	0	1	0	3	0	1	0
1.41214E+12	1884807846	0	0	0	1	0	0	1
1.41333E+12	2332192070	0	0	0		0	0	0
1.4135E+12	1923433767	0	0	0	1	0	0	1
1.41473E+12	2258532071	0	0	0		0	0	0
1.41487E+12	1905789207	0	0	0		0	0	0
1.41529E+12	1944325404	0	0	0	3	0	0	0
1.41562E+12	2286373204	0	0	1		1	0	0
1.41765E+12	1577558065	0	0	0		0	0	0
1.41714E+12	1467486064	0	0	0		0	0	0
1.42595E+12	2016471814	0	1	0	3	1	0	0
1.39409E+12	1627973081	0	0	0		0	0	0
1.41809E+12	1894814495	0	1	0	1	0	1	0
1.40613E+12	1612821528	0	0	0		0	0	0
1.42798E+12	2192927513	0	0	0	1	0	0	0
1.42597E+12	1618211923	0	1	0	1	0	0	1
1.42999E+12	1390780226	0	1	0	1	1	0	0
1.42955E+12	2309715856	0	1	0	1	0	1	0
1.43101E+12	2313812285	0	0	0		0	0	0
1.39439E+12	1867947921	0	0	0		0	0	0
1.42973E+12	1620210586	0	0	0		0	0	0
1.42977E+12	1747723124	0	0	0		1	0	0
1.40778E+12	2353909590	0	0	1	3	1	0	0
1.40226E+12	1717878514	0	0	0	1	0	0	0
1.40622E+12	2235248636	0	0	0		0	0	0
1.40018E+12	2139274358	0	0	0	1	1	0	0
1.40049E+12	2352134920	0	0	0	1	1	0	0
1.3999E+12	1390676446	0	0	0	1	0	0	0
1.39916E+12	1909797478	0	0	0	1	0	0	0
1.39904E+12	1504612306	0	0	0		0	0	0
1.39671E+12	2130651383	0	0	0		0	0	0
1.39733E+12	1815945644	0	0	0		0	0	0
1.39717E+12	1547563673	0	0	0		0	0	0
1.39642E+12	1683673162	0	0	0		0	0	0
1.39692E+12	2216009771	0	0	0		0	0	0
1.39826E+12	2022844991	0	0	0		0	0	0
1.39678E+12	2091886595	0	0	0		0	0	0
1.4225E+12	1305036442	0	1	0	3	0	0	1
1.42589E+12	1933685019	0	0	1		0	0	0
1.42631E+12	1998575121	1	0	0	2	0	1	0
1.42715E+12	1387871711	1	0	0	2	1	0	0
1.41571E+12	1037939683	1	0	0	4	1	0	0
1.42495E+12	1573276556	0	0	0		0	0	0
1.42698E+12	1376328076	0	1	0	3	0	1	0
1.43258E+12	1923371787	0	0	0	4	0	0	0
1.3975E+12	1613312771	0	0	0		0	0	0
1.42727E+12	1695317781	0	0	0		0	0	0
1.43098E+12	1997148497	0	1	0		0	1	0
1.42301E+12	2074457699	0	1	0	3	0	1	0
1.39627E+12	1912311517	0	0	0	1	0	0	0
1.42295E+12	2340999877	0	0	0	1	0	0	0
1.42328E+12	1885254618	0	0	0		0	0	0
1.42505E+12	1643289342	0	1	0	3	0	0	1
1.42582E+12	1691574370	0	1	0	1	1	0	0
1.42711E+12	2131965608	0	1	0	3	0	0	1
1.39705E+12	1946820442	0	0	0		0	1	0
1.39906E+12	2039945864	0	0	0		0	0	0
1.39986E+12	1744464305	0	0	0		0	0	0
1.40199E+12	1674903587	0	1	0	1	0	1	0
1.42409E+12	1909073732	0	0	0	4	0	1	0
1.40775E+12	1886016386	0	0	0		0	0	0
1.39204E+12	2171758622	0	0	0		0	0	0
1.39273E+12	2052921759	0	0	0		0	0	0
1.39635E+12	1724790582	0	0	0		0	0	0
1.39607E+12	2231900808	0	0	0		0	0	0
1.39654E+12	2219651752	0	0	0		0	0	0
1.39658E+12	1830579399	0	0	0		0	0	0
1.39698E+12	2205443480	0	0	0		0	1	0
1.40942E+12	1704326956	0	0	0		0	0	0
1.43115E+12	2283159885	0	0	0	1	0	0	0
1.40332E+12	2042033423	0	0	0		0	0	0
1.4305E+12	2237564914	0	1	0	1	0	1	0
1.43135E+12	1878481935	0	0	0	1	0	0	0
1.4327E+12	2067633647	0	0	0	1	0	0	0
1.4357E+12	933777112	0	0	0		0	0	0
1.43312E+12	2008542808	0	0	0		0	0	0
1.42589E+12	2303807415	0	1	0		0	0	1
1.42606E+12	2248331080	1	0	0	1	0	1	0
1.43365E+12	1872163190	0	0	0		0	0	0
1.43283E+12	2169298183	0	1	0	4	0	0	0
1.43175E+12	1913064423	0	0	0		0	1	0
1.43088E+12	2038267186	0	1	0	3	0	1	0
1.42536E+12	962439877	0	0	0		0	0	0
1.4366E+12	1840981329	0	0	0		0	0	0
1.4354E+12	1414776768	0	1	0	3	0	1	0
1.43278E+12	1950511727	0	1	0	1	1	0	0
1.42828E+12	2057547106	0	1	0	1	0	0	1
1.43273E+12	1594100841	0	0	0		0	0	0
1.42558E+12	2006621797	0	0	0		0	0	0
1.42635E+12	1601938343	0	0	0		0	0	0
1.42534E+12	1546042928	0	0	0		0	0	0
