# Supplementary material for: Evaluating a preoperative protocol that includes magnetic resonance imaging for lymph node metastasis in the Cholangiocarcinoma Screening and Care Program (CASCAP) in Thailand
Source: World J Surg Oncol. 2017 Sep 20;15:176. doi: 10.1186/s12957-017-1246-9 (PMC5607577; doi:10.1186/s12957-017-1246-9)
Supplement: Supplementary file 3 — Dataset 3. (CSV 52 kb) [file 12957_2017_1246_MOESM3_ESM.csv]

n_ptid	n_ptcodeful	f2p1v2	xcca	f2p1v3	f2p1v8
1.39239E+12	10000608266	1			2
1.39249E+12	185128556
1.39258E+12	1884962896
1.39277E+12	9983962725	1	0	4
1.39298E+12	1489731274
1.39358E+12	9533700781
1.393E+12	1326643179	1	1	1	1
1.39422E+12	1920507436
1.3862E+12	9621358118
1.39167E+12	1423981567	1	1	2	1
1.39421E+12	1465082492
1.39445E+12	1555910580
1.39439E+12	1325174153
1.39426E+12	1679885998
1.39475E+12	1447205933
1.38103E+12	1663188131
1.39538E+12	2003476623	1			1
1.39519E+12	1257239972
1.39537E+12	649704298
1.39411E+12	523788966
1.39392E+12	1638362172	1	1	3	3
1.39435E+12	3372747330
1.39581E+12	1069833949
1.39403E+12	2877365252
1.3961E+12	1800603211	1	1	1	3
1.3961E+12	1740451115		1	1
1.39491E+12	1954264021		1	1
1.39584E+12	1660041895
1.39546E+12	1841201328	1	1	2	1
1.39618E+12	1575645185	1	1	3	3
1.3963E+12	1239122274	1	1	2
1.39591E+12	1597638189
1.39622E+12	1969652447	1	1	1	1
1.39612E+12	1616570223	3	0	4
1.39604E+12	1646509620
1.39635E+12	1505808857
1.39677E+12	2351303949	1			3
1.39676E+12	779434058
1.39707E+12	1319524345	1	1	2	1
1.39725E+12	1334011683	1	1	1	2
1.39256E+12	1337032298	2	0	4	1
1.39171E+12	1969469891	2	0	4	1
1.39264E+12	1088884662	1	0	4	1
1.39561E+12	1384909959	1	1	1	1
1.39216E+12	1573420304	2	0	0	1
1.39182E+12	1665257117	2	0	0	1
1.39323E+12	1116245061	1	0	0	1
1.39912E+12	2110862678	2	0	0	1
1.39906E+12	2409556002	2	0	0	1
1.39474E+12	1189646150	1	1	2	1
1.39548E+12	523786090	2	1	2	3
1.3994E+12	1181423712
1.39891E+12	1781890715	1	1	1	3
1.39837E+12	1855594435	1	1	2
1.39973E+12	2351904741	1	0	4	1
1.39962E+12	1385280470	1	1	2	3
1.39928E+12	656854412
1.39505E+12	86203925
1.39479E+12	1826847664	2			1
1.39454E+12	1338627308	2			1
1.39532E+12	655945090	1	0	4	1
1.39585E+12	1967051994	1	0	4	1
1.39801E+12	1772464730	2	1	2	1
1.40025E+12	2061649135	1	0	4	1
1.40001E+12	2128105157	1	1	1	1
1.40125E+12	2036952017	2	0	4	1
1.40127E+12	2325237298	1	0	4	1
1.40114E+12	2644436811	1	0	4	1
1.39295E+12	661081387	1	0	0
1.40132E+12	1622150354	1	0	4	1
1.40074E+12	1567335265	1	0	4	1
1.39633E+12	1252165720	1	1	3	1
1.40072E+12	2330422643	1	0	4	1
1.38081E+12	1567416330	2	0	4	1
1.40125E+12	1106193151
1.4008E+12	2349437594	1	0	0	1
1.40091E+12	9992270990
1.40132E+12	1591269779	2	0	4	1
1.402E+12	2150291034	1	1	2	1
1.40135E+12	1798202877	2	0	4	1
1.39214E+12	1805600875
1.39954E+12	1693912462	1	1	1	1
1.39875E+12	1876735932	1	0	4	1
1.39875E+12	2312413795	1	0	0	1
1.39632E+12	1653624090	2	0	4	1
1.4032E+12	1147235074
1.38205E+12	1335017357
1.40247E+12	2077409687
1.39728E+12	2179621992	2	1	3	2
1.40323E+12	2021647586	1			1
1.40271E+12	1457249068
1.40034E+12	1466181066	2
1.39645E+12	1651401832	2
1.40264E+12	1516347647		1	2
1.40032E+12	874076915	1	1	1	1
1.39691E+12	1848855609	1	1	1	2
1.39668E+12	1875478249	1	1	3	1
1.39519E+12	1983692938	1	1	1	1
1.39625E+12	2284013362	1	1	2	2
1.39638E+12	1451624140	1	1	1	1
1.39199E+12	1821709328	2	1	2	1
1.39738E+12	1991369613	1	1	2	1
1.39194E+12	2333014456	1	1	1	1
1.39676E+12	1759418683	1	1	2	1
1.40327E+12	2022523721	1	1	3	1
1.39599E+12	1537506348	1	1	3	2
1.39695E+12	2004169639	1	1	2	1
1.39624E+12	2320185341	1	1	3	1
1.39235E+12	1539027554	2	1	1	1
1.39094E+12	2162699000	1	1	3	1
1.39195E+12	2173175390	1	1	1	2
1.39604E+12	1611784883	1	1	2	2
1.39166E+12	1579484902	1	1	2	1
1.39677E+12	1489788143	1	1	2	1
1.39496E+12	1707198941	1	1	1	2
1.39364E+12	1760159515	1	1	1	2
1.39887E+12	1960773123	1	1	1	2
1.39614E+12	1492280824	1	1	1	1
1.39187E+12	2118779902	1	1	1	1
1.39593E+12	2237463935	1	1	2	1
1.39968E+12	1666784157	1	1	1	2
1.39621E+12	1941875992	1	1	2	2
1.39179E+12	1834806604	2	1	1	1
1.39614E+12	2177491421	1	1	2	2
1.39737E+12	2308474710	2	1	2	2
1.39716E+12	2284702377	2	1	2	1
1.39582E+12	2366566671	2	1	2	2
1.39632E+12	1943584294	1	1	1	2
1.39624E+12	2042941703	1	1	2	2
1.3983E+12	1522669654	1	1	1	2
1.39655E+12	2347313157	1	1	1	1
1.39685E+12	2153991822	1	1	1	1
1.39658E+12	1512211424	1	0	4
1.3964E+12	1392409042	1	1	1	2
1.39679E+12	1799484123	1	1	2	2
1.39523E+12	2355389990	1	0	4
1.39971E+12	1485451742	1	1	1	2
1.3955E+12	1784224387	1	0	4
1.39703E+12	2068767546	1	1	1	1
1.39597E+12	1914369500	1	1	2	1
1.39906E+12	2124138654	1	1	1	1
1.397E+12	2363043125	1	1	1	2
1.39701E+12	2332640677	1	1	1	1
1.39528E+12	1460691040	1	1	1	2
1.39561E+12	1790042969	1	1	2	2
1.39738E+12	1608251589	1	1	1	2
1.39591E+12	2085011556	1	1	1	1
1.39676E+12	1793907646	2	1	2	1
1.39702E+12	1648938593	2	1	3	1
1.39715E+12	1796161617	1	1	1	2
1.39598E+12	2248798451	1	1	1	1
1.39544E+12	1622134973	1	1	1	2
1.40001E+12	1435280704	1	1	1	1
1.39647E+12	1981023813	1	1	1	1
1.39684E+12	2113086348	1	1	1	1
1.39509E+12	1747648407	2	1	1	1
1.39563E+12	1813622609	1	1	1	1
1.396E+12	2305456721	2	1	2	2
1.39613E+12	1446427731	1	1	2	2
1.39723E+12	2263839653	2	1	1	1
1.39592E+12	1551009669	1	1	1	1
1.39232E+12	1856922228	2	1	1
1.39688E+12	1591499939	1	1	1	2
1.39624E+12	1910938188	1	1	1	1
1.39153E+12	1494548030	2	0	4
1.39179E+12	1980896125
1.39096E+12	1491389366	1	1	2	1
1.39648E+12	1850187098	2	1	2	1
1.39285E+12	1621997080	2	1	2	1
1.39245E+12	1982681049	2	1	2	1
1.3926E+12	1677385107	2	1	2	2
1.39153E+12	1987691678	2	1	2	1
1.3961E+12	2234619310	2	1	2	2
1.39454E+12	2061793287	1	1	1	1
1.39645E+12	1621199158	1	1	1	2
1.39219E+12	1562602781	1	1	1	1
1.39162E+12	1581213278	2	1	2	1
1.39461E+12	1773493867	1	1	1	2
1.39191E+12	1853470960	1	1	2	2
1.39489E+12	2197286510	1	1	1	2
1.39221E+12	2336761137	1	1	2	2
1.4034E+12	2217897181	1	1	1	1
1.39635E+12	1733939279	1	0	4
1.39631E+12	1948092699	1	1	1	1
1.39612E+12	1915801146	1	1	3	1
1.39651E+12	1605908166	2	1	1	1
1.39617E+12	1545132626	1	1	2	2
1.39921E+12	1811775784	1	1	1	2
1.39918E+12	1409895839	2	1	1	1
1.39398E+12	1960620668	1	1	1	2
1.39828E+12	1931964608	1	1	2	2
1.3965E+12	1535624339	2	1	1	1
1.39725E+12	1923164224	1	1	2	1
1.39731E+12	2052269425	1	1	2	2
1.39608E+12	2154513885	2	0	4
1.39183E+12	2374232983	2	1	1	1
1.39613E+12	2087419392	2	1	2	2
1.39632E+12	2234276274	1	1	2	2
1.39656E+12	1467676995	2	1	1	1
1.39834E+12	2141894030	1	1	1	1
1.39702E+12	1545310358	1	1	1	1
1.39503E+12	1994847429	2	1	1	1
1.39653E+12	1890665442	2	1	1	1
1.39699E+12	1957321009	1	1	1	1
1.39497E+12	1948411436	2	1	1	1
1.39682E+12	1672860112	1	1	1	1
1.39357E+12	2359682238	1	1	1	2
1.39724E+12	2168829932	1	1	1	1
1.3976E+12	1867099421	2	0	4
1.39459E+12	1410468712	1	1	1	1
1.40363E+12	1644036664	1	1	1	1
1.40337E+12	1740659469	1	0	4
1.40355E+12	1853980501	1	0	4
1.40153E+12	1425118408	1	0	0	1
1.4033E+12	2199923077	1	1	1	1
1.40342E+12	1851822357	2	1	3	2
1.40267E+12	1659580524
1.40329E+12	1914687342	1	1	1	3
1.40396E+12	1414787357	2	1	1	1
1.40332E+12	2118055023	1	0	4
1.40334E+12	1979935070	1
1.40414E+12	1581583101	1	1	3	1
1.40375E+12	1687928088	1	1	3	1
1.40221E+12	2153240276	1	0	4	1
1.39945E+12	1471150454	1
1.39893E+12	1762637446	2	0	4
1.40271E+12	2364433426	2	0	4
1.39497E+12	1188346406	1	1	1	1
1.40411E+12	1393412447	1	1	2	3
1.39482E+12	1869655125	1	1	3	1
1.40391E+12	2058201759
1.40169E+12	1485098971	1	0	4
1.40441E+12	313448444	1	1	1	2
1.3922E+12	1929465649	1	1	1	2
1.39175E+12	2282786797	1	0	4
1.39121E+12	1892070861	2	1	2	1
1.39102E+12	1705667237	1	1	2	2
1.39205E+12	1889948858	1	1	3	1
1.39145E+12	2321081372	1	1	1	1
1.39185E+12	2096694423	1	1	1	2
1.39211E+12	1689682956	1	0	4
1.39233E+12	1791571697	2	0	4
1.39194E+12	1970028343	1	1	2	2
1.39146E+12	1451852066	1	1	2	2
1.39239E+12	1540978894	2	1	2	2
1.39238E+12	2112825966	1	1	3	1
1.39163E+12	1861863175	2	0	4
1.39221E+12	1385019406	1	1	1	2
1.39191E+12	2147680743	2	0	4
1.39192E+12	1475131642	2	0	4
1.3917E+12	2273411942	1	1	1	2
1.39229E+12	1944577105	1	1	2	2
1.39232E+12	1918769793	1	0	4
1.3916E+12	1410382067	1	0	4
1.39215E+12	2314307340	2	1	1	2
1.39203E+12	1531562603	1	1	1	2
1.39162E+12	2291311358	1	1	1	1
1.39176E+12	2050847186	2	0	4
1.39183E+12	1506850481	2	1	2	2
1.39213E+12	1510307448	1	0	4
1.39218E+12	1622702048	2	1	2	2
1.39283E+12	2162618382	1	0	4
1.39282E+12	1954972947	1	1	2	2
1.39214E+12	2050849294	1	0	4
1.3921E+12	1445166964	1	0	4
1.39283E+12	1439550795	1	0	4
1.39248E+12	1527046603	1	0	4
1.39345E+12	1752382430	1	1	1	1
1.39278E+12	1795337260	2	1	2	2
1.39257E+12	1953714109	1	1	1	2
1.39301E+12	1789834159	1	1	1	2
1.39258E+12	1735631336	1	0	4
1.39262E+12	2190188180	2	0	4
1.39292E+12	2046554069	1	0	4
1.39234E+12	1998088408	2	0	4
1.39278E+12	1774324048	1	1	1	2
1.39322E+12	1390522269	2	1	1	2
1.39304E+12	2011308020	1	0	4
1.39324E+12	1767471907	1	1	1	2
1.39244E+12	1441918584	2	0	4
1.39279E+12	2252441683	1	0	4
1.39269E+12	1667950111	1	1	1	1
1.39318E+12	2357678507	2	0	4
1.39258E+12	1726316792	2	1	2	2
1.39272E+12	2222947373	1	1	1	2
1.39238E+12	2179322658	1	1	2	2
1.39251E+12	2057949987	2	0	4
1.3934E+12	2275129455	1	0	4
1.39305E+12	1716924644	1	0	4
1.39345E+12	1761624161	1	0	4
1.39302E+12	1419566878	1	0	4
1.39365E+12	2180424514	2	1	2	2
1.39354E+12	1544902757	2	1	2	2
1.39379E+12	1633453211	2	1	2	1
1.39418E+12	1770027258	2	1	1	2
1.39393E+12	2045833549	1	1	2	2
1.39401E+12	2243584669	1	1	1	2
1.3934E+12	1382701691	1	1	2	2
1.39355E+12	2058626334	2	1	1
1.39404E+12	1921043426	1	1	2	2
1.39369E+12	1683042484	2	1	1	2
1.39369E+12	1390657684	1	1	2	2
1.3941E+12	2269056713	2	0	4
1.39422E+12	1675766915	2	0	4
1.39399E+12	1502501005	2	0	4
1.39368E+12	1464956237	2	0	4
1.39384E+12	2063738975	2	0	4
1.39393E+12	2082587119	2	0	4
1.39466E+12	1881506758	1	1	1	1
1.39391E+12	1810329640	1	1	2	1
1.39396E+12	1420249741	1	1	2	2
1.39461E+12	1956146988	1	0	4
1.39397E+12	2126702194	1	1	1	2
1.3948E+12	2303491080	1	0	4
1.39451E+12	1947962556	1	0	4
1.39422E+12	1816039085	1	1	1	2
1.39487E+12	1711634396	1	1	1	2
1.39464E+12	1400156092	2	0	4
1.39487E+12	1584644407	1	1	2	2
1.39471E+12	2187900149	2	0	4
1.39424E+12	1453952897	1	1	1	2
1.39484E+12	2126722990	2	0	4
1.39504E+12	1584627657	1	0	4
1.3948E+12	1644244924	1	0	4
1.39436E+12	1894606315	2	0	4
1.39453E+12	1402556507	1	1	1	1
1.39517E+12	2170672688	1	1	1	2
1.39444E+12	1641809019	2	1	1	1
1.39438E+12	1570230793	2	0	4
1.39529E+12	2083349873	2	0	4
1.3944E+12	2009462788	1	1	2	2
1.39465E+12	1378405024	2	1	2	2
1.39451E+12	1681338650	2	1	1	2
1.39446E+12	1799231560	1	1	2	2
1.39472E+12	1987573812	1	1	1	2
1.3953E+12	1468890019	1	1	2	3
1.39499E+12	1736882706	1	1	1	3
1.39524E+12	1488940313
1.39474E+12	1758319804	2	0	4
1.39542E+12	1951235247	1	1	2	2
1.39491E+12	2349115857	2	1	2	2
1.39482E+12	1501453706	2	0	4
1.39558E+12	1400684959
1.39518E+12	2149358226	1	1	1	1
1.39462E+12	1788036422	2	1	2	2
1.39516E+12	1920854416
1.39466E+12	1788998062	1	0	4
1.39472E+12	1444421286	2	0	4
1.39519E+12	2346797415	1	0	4
1.39518E+12	2092348047	2	0	4
1.39509E+12	1506593192
1.39489E+12	1757305806	2	0	4
1.39471E+12	1606817361	2	1	2	2
1.39491E+12	1773519825	2	1	1	2
1.39497E+12	2057872175	1	0	4
1.39513E+12	1822553872	2	1	1	1
1.39546E+12	1439480085	1	1	1	2
1.39558E+12	1870836974	2	1	2	2
1.39529E+12	1667436689	2	0	4
1.39596E+12	1676280387	1	1	1	1
1.3961E+12	2117463496	1	1	1	1
1.39569E+12	2150523303	1	1	2	1
1.39574E+12	1528138628	1	1	2	2
1.3957E+12	1899039117	1	1	1	2
1.39576E+12	2146590154	1	1	2	2
1.39558E+12	1414949265	1	1	2	2
1.39522E+12	1826107293	1	1	1	1
1.39618E+12	1847202888	2	0	4
1.39606E+12	1630522875	2	0	4
1.39551E+12	2210404359	1	1	2	2
1.39618E+12	1728291398	2	1	2	2
1.39597E+12	1592975644	2	1	1	2
1.39577E+12	2178169910	2	1	3	1
1.39585E+12	1607603526	2	1	2	1
1.39621E+12	1651458904	2	0	4
1.3955E+12	1873212671	1	0	4
1.39602E+12	2069817031	1	1	1	1
1.39598E+12	1775947535	1	0	4
1.39562E+12	1881996810	1	1	1	2
1.39574E+12	2020235283	1	1	1	1
1.39547E+12	1699650657	1	1	1	2
1.39586E+12	2205439705	1	1	1	2
1.39559E+12	1744600723	2	1	2	1
1.39592E+12	1784205529	1	1	1	2
1.39598E+12	1461723533	2	1	2	2
1.39599E+12	1927838224	1	1	1	2
1.39612E+12	1795683524	1	1	1	3
1.39586E+12	2334303558	1	0	4
1.39622E+12	2081136963	1	0	4
1.39542E+12	1399910970	1	1	1	1
1.39536E+12	2354905946	1	0	4
1.39533E+12	1616197360	2	1	1	1
1.39562E+12	1429383956	2	0	4
1.39638E+12	2224164469	1	1	1	1
1.39584E+12	1590633986	1	1	2	1
1.39604E+12	2253954953	1	1	1	2
1.39613E+12	2221539127	2	1	1	1
1.3964E+12	1551065967	2	1	2	2
1.4032E+12	1531036161	1	1	1	1
1.40425E+12	1895219510	1	1	1	3
1.40423E+12	1258020280	1	1	1	3
1.39589E+12	1378488340	1	1	2	2
1.39614E+12	1750036232	1	0	4
1.39619E+12	2317305202
1.39582E+12	1444830436	1	1	2	2
1.39669E+12	1944679364	2	1	1	2
1.39665E+12	1750590264	1	1	1	3
1.39652E+12	2305701484	2	1	1	2
1.39624E+12	1818918440	2	0	4
1.39589E+12	1531228271	2	0	4
1.39584E+12	2120240904	1	1	2	2
1.39589E+12	2198965645	1	1	1	2
1.39637E+12	1984983367
1.39668E+12	1599296712
1.39676E+12	1873518515	1	0	4
1.39673E+12	1503207756	1	1	2	2
1.39592E+12	2297754794	1	1	1	2
1.39618E+12	2062302875	1	0	4
1.39628E+12	1528379940	2	1	1	3
1.39649E+12	2150287320	2	1	2	2
1.39649E+12	2334958158	1	0	4
1.4043E+12	2144161074	1	1	2	2
1.39676E+12	1815953478	2	1	3	1
1.38026E+12	2860494022
1.39672E+12	1638475940	2	1	2	1
1.3969E+12	1534094624	1	1	1	1
1.39606E+12	1815839053	2	1	2	1
1.39631E+12	2317956612	1	0	4
1.39657E+12	2324527358	1	0	4
1.39619E+12	2065261019	2	0	4
1.39644E+12	1559998768	2	1	2	2
1.39644E+12	1779629923	1	0	4
1.39608E+12	2312185585	2	0	4
1.39601E+12	2030519566	2	0	4
1.39692E+12	2109784498	2	0	4
1.39618E+12	1778043183	2	1	2	1
1.39607E+12	1415738918	1	0	4
1.39627E+12	1787268008	2	1	2	1
1.39641E+12	2182296757	1	1	1	3
1.3968E+12	1737522994	1	0	4
1.39615E+12	1439503510	1	0	4
1.39606E+12	1806777353	2	0	4
1.3961E+12	2038136099	2	0	4
1.39633E+12	1809727526	1	1	1	2
1.39667E+12	2185228861	1	1	2	1
1.3967E+12	1965594041	2	0	4
1.3968E+12	1647441471	1	1	2	2
1.39681E+12	2021446594	1	0	4
1.39703E+12	2006741081	1	1	1	2
1.39649E+12	1630409559	1	1	2	1
1.39655E+12	1746805911	1	1	3	1
1.3963E+12	1586268415	1	0	4
1.39662E+12	2165126830	1	0	4
1.39671E+12	2056159952	1	1	2	1
1.39675E+12	1797824862	1	0	4
1.39688E+12	2094786110	1	1	1	1
1.39658E+12	1554627454	1	0	4
1.39693E+12	2157285663	1	1	2	2
1.39689E+12	1561659165	1	0	4
1.39636E+12	2251038996	1	1	2	2
1.39664E+12	1557103068	1	1	1	2
1.39732E+12	1496568447	1	1	3	2
1.39641E+12	1449151008	1	1	1	2
1.39642E+12	1986148717	2	0	4
1.39693E+12	2226206040	1	1	2	1
1.39704E+12	2170193008	1	0	4
1.39671E+12	1972529381	1	1	1	1
1.39672E+12	2125859827	1	1	1	3
1.39658E+12	1396784966	2	1	2	1
1.39693E+12	2097203197	1	1	2	1
1.39774E+12	1490061740	1	1	1	2
1.3976E+12	2284201657	1	1	2	2
1.39784E+12	1885039860	2	1	2	1
1.39773E+12	1859649896	2	1	2	2
1.39761E+12	2196263406	1	1	1	3
1.39619E+12	570374671	1	1	1	1
1.39706E+12	1738632730	1	1	1	2
1.39717E+12	1483245692	2	0	4
1.39794E+12	2126439369	1	0	4
1.39659E+12	1354115224	1	0	4
1.3974E+12	2210725512	1	0	4
1.39756E+12	1482207488	2	1	2	2
1.39726E+12	1914785098	1	1	1	1
1.3981E+12	2212004618	1	0	4
1.39582E+12	947725523	1	0	4
1.39885E+12	1864852118	2	1	1	2
1.39882E+12	2224993621	1	1	2	2
1.39849E+12	1607161352	1	0	4
1.39817E+12	2188242573	1	0	4
1.39899E+12	1682117022	2	1	1	2
1.39808E+12	2223595033	1	0	4
1.39884E+12	2150411181	2	0	4
1.39897E+12	1918913109	2	0	4
1.39899E+12	1378219093	2	1	1	2
1.39842E+12	2260828650	1	1	1	1
1.39879E+12	1689742733	1	0	4
1.39868E+12	2233387044	1	1	1	3
1.39885E+12	1829939503	1	1	1	2
1.39884E+12	1634242060	1	1	1	1
1.39488E+12	588901247	2	0	4
1.39852E+12	2310705447	2	1	1	1
1.39869E+12	2329016906	1	1	1	2
1.39882E+12	2308349950	1	1	1	1
1.39912E+12	1547456048	2	1	1	1
1.39878E+12	1883967177	1	1	1	2
1.39865E+12	1823690303	1	0	4
1.39891E+12	2194173734	2	0	4
1.39895E+12	2194275357	1	1	1	2
1.39842E+12	2185290127	2	1	1	1
1.39912E+12	2053705253	1	1	1	2
1.39873E+12	1519132849	2	1	1	2
1.39878E+12	1651104078	2	1	1	2
1.39886E+12	2017680161	2	1	1	2
1.39859E+12	2270795292	2	0	4
1.39844E+12	1611427155	1	1	2	2
1.39856E+12	1809883978	2	1	2	2
1.39939E+12	2132008785	1	0	4
1.39931E+12	2074805874	1	0	4
1.39894E+12	1841876371	1	1	1	1
1.39894E+12	1444377381	2	1	1	2
1.39908E+12	2279793894	1	0	4
1.39935E+12	2159228310	1	1	1	2
1.39966E+12	1489937334	1	0	4
1.39895E+12	2065493906	1	0	4
1.39969E+12	2166615777	1	1	1	2
1.39938E+12	2289799166	2	0	4
1.39894E+12	2141938525	1	1	2	1
1.39973E+12	1432911018	1	1	1	2
1.39961E+12	1545067902	1	0	4
1.39974E+12	1563809038	1	0	4
1.3998E+12	1819919718	1	1	2	2
1.40007E+12	2017257700	1	1	1	2
1.40025E+12	1880457635	1	1	1	1
1.39979E+12	1813212381	1	0	4
1.39958E+12	2014636989	2	0	4
1.39945E+12	1448564134	1	0	4
1.39974E+12	1600913169	1	1	1	1
1.39983E+12	2231824770	1	1	1	2
1.40017E+12	1695082517	1	1	2	2
1.39995E+12	1874392126	1	1	1	1
1.40044E+12	1842861052	2	0	4
1.40028E+12	1960616349	2	1	2	2
1.40028E+12	1486575442	1	1	1	2
1.3997E+12	792984262	2	1	1	1
1.40014E+12	2214104740	2	1	2	2
1.39954E+12	1856573296	1	1	1	1
1.39979E+12	2169339423	2	1	1	1
1.4E+12	2212475396	1	1	2	2
1.39976E+12	2011869468	1	1	3	1
1.39983E+12	1563275454	2	1	2	2
1.40065E+12	2034886372	2	1	2	2
1.40044E+12	2134782573	1	1	3	1
1.39979E+12	1507760377	2	0	4
1.40006E+12	1461298592	1	0	4
1.40021E+12	1907799709	1	0	4
1.40031E+12	1960578200	2	0	4
1.39144E+12	1647441814	1	1	1	2
1.40015E+12	2111259652	1	0	4
1.4002E+12	2033532281	2	0	4
1.40057E+12	1860617029	1	1	1	1
1.39997E+12	1629087796	1	1	1	1
1.4006E+12	2120443667	2	1	2	2
1.40027E+12	2293954616	2	1	2	2
1.40008E+12	2067138055	2	1	1	2
1.40075E+12	2143063530	2	0	4
1.40052E+12	1780004282	2	1	1	2
1.40057E+12	1642264310	1	0	4
1.40092E+12	2372493554	1	1	2	2
1.40055E+12	2283836761	1	0	4
1.40077E+12	1934987357	1	1	1	2
1.40042E+12	2122836170	1	1	1	2
1.40111E+12	1927135724	1	0	4
1.40032E+12	2186906153	1	1	1	2
1.40126E+12	2167303589	1	0	4
1.40071E+12	1918399303	1	1	1	3
1.40097E+12	2059925543	2	0	4
1.40146E+12	1529670474	1	1	1	3
1.39293E+12	461860890	2	1	2	2
1.40058E+12	2332470195	1	1	1	2
1.40083E+12	2205123129	1	1	1	2
1.40091E+12	2326220526	2	0	4
1.40059E+12	1565826266	1	0	4
1.40092E+12	2273868519	2	0	4
1.40142E+12	1672186507	1	1	1	2
1.40072E+12	1561068840	1	0	4
1.40091E+12	1414163811	1	1	1	3
1.40083E+12	1825887300	1	0	4
1.40153E+12	1825344612	1	1	1	3
1.40093E+12	2156867314	2	1	1	1
1.40097E+12	2000542803	1	1	2	2
1.4011E+12	2372462851	2	0	4
1.40075E+12	2174560988	2	0	4
1.40071E+12	1668822814	2	0	4
1.40116E+12	1518543512	2	0	4
1.40099E+12	1851870943	2	0	4
1.40162E+12	1859532008	1	1	1	2
1.40069E+12	2016879869	1	1	2	2
1.40134E+12	1502654469	2	0	4
1.40133E+12	1738839497	1	1	1	2
1.40107E+12	1932093067	1	0	4
1.40162E+12	1657696857	2	0	4
1.402E+12	2374948003	1	0	4
1.40183E+12	1831203303	2	1	2	2
1.40172E+12	1431370826	2	1	2	2
1.4013E+12	1726366075	1	1	2	2
1.40137E+12	1963510880	2	1	2	3
1.40135E+12	2225501954	2	1	2	1
1.40199E+12	2160997733	1	1	1	2
1.4018E+12	1536403229	1	0	4
1.40176E+12	2006896418	1	1	2	2
1.40162E+12	1627149554	1	0	4
1.40178E+12	2162545078	2	1	2	2
1.40171E+12	1988694279	1	0	4
1.40128E+12	1377794597	2	1	2	2
1.40155E+12	1864689082	1	1	1	1
1.4019E+12	2209291029	2	1	2	2
1.40211E+12	1931341805	1	0	4
1.40151E+12	2266983100	2	0	4
1.40194E+12	1703748812	2	1	1	1
1.399E+12	779628576	2	1	2	2
1.40172E+12	1471721539	1	1	1	2
1.40139E+12	1393324184	1	0	4
1.40224E+12	1892053127	1	1	3	1
1.40182E+12	1893695390	1	1	2	2
1.40168E+12	1898102334	1	1	1	2
1.39634E+12	1249914887	2	0	4
1.40156E+12	1718977886	2	1	2	2
1.40169E+12	2034952201	2	1	2	1
1.40221E+12	1509826516	2	0	4
1.4019E+12	2318211890	1	1	1	2
1.40272E+12	1635586011
1.40314E+12	1758669402	1	1	1	3
1.39666E+12	1899710893
1.40206E+12	2299289520	1	1	1	3
1.40266E+12	1531304426	1	0	4
1.40247E+12	2111437244	1	1	2	3
1.40196E+12	2084598747	1	0	4
1.40211E+12	1779695381	2	1	2	1
1.40198E+12	1704489441	2	1	2	2
1.40208E+12	1469884489	1	1	1	3
1.40233E+12	1647620850
1.40263E+12	1633032433	1	1	2	2
1.4018E+12	2062953017	1	1	2	2
1.40264E+12	2050530635	2	0	4
1.40241E+12	1750073337	1	1	2	3
1.40261E+12	2226250896	1	0	4
1.40214E+12	1731515994	2	1	2	2
1.40236E+12	2279966839	1	1	1	2
1.40241E+12	1505522554	1	0	4
1.40204E+12	2150852210	1	0	4
1.40201E+12	2132782560	1	1	2	2
1.40212E+12	2107959069	1	1	2	1
1.4022E+12	1848893894	2	1	2	2
1.40278E+12	2219227629	2	1	1	2
1.4026E+12	2185852749	2	1	1	1
1.4028E+12	2199840216	2	0	4
1.40264E+12	2048730455	1	1	2	2
1.40218E+12	2368110166	1	0	4
1.40234E+12	1958323911	1	1	1	2
1.40218E+12	1675691132	2	1	1	1
1.40292E+12	1653615150	1	0	4
1.40196E+12	2249487398	1	1	2	2
1.4024E+12	1477939760	1	0	4
1.40254E+12	1742333680	2	1	2	2
1.40242E+12	1714357644	1	1	2	2
1.40212E+12	2338786197	1	0	4
1.40202E+12	2029600705	1	1	2	2
1.40283E+12	1826516753	2	1	2	2
1.40235E+12	2155993571	1	1	1	2
1.4023E+12	2067569520	2	1	2	2
1.40253E+12	2085941913	1	1	1	3
1.40284E+12	1424913214	2	1	2	2
1.40248E+12	2144791447	1	0	4
1.40252E+12	2044734977	2	0	4
1.40294E+12	1955355957	2	1	3	1
1.40238E+12	1886715422	2	1	1	1
1.40299E+12	2078222961	1	1	1	1
1.39417E+12	527993550	1	1	1	2
1.40266E+12	1576835475	1	1	2	2
1.4027E+12	1639463204	1	1	1	2
1.40294E+12	1949994807	1	1	1	2
1.40322E+12	1773644249	1	1	2	2
1.40248E+12	1470834453	1	1	1	1
1.40248E+12	1784006547	1	0	4
1.40261E+12	1733062512	1	1	1	1
1.40304E+12	1907890896	2	0	4
1.40273E+12	2069330391	1	1	1	2
1.40328E+12	2090782621	2	1	1	1
1.40351E+12	1590153648	2	0	4
1.40308E+12	2326139424	1	1	1	2
1.40271E+12	2074890601	1	1	1
1.40315E+12	2142699907	1	1	1	2
1.40295E+12	2072211181	2	1	1	2
1.40376E+12	1549091661	1	1	1	2
1.40365E+12	2224758191	1	1	1	2
1.40383E+12	1918607980	1	1	1	2
1.4034E+12	1819860432	1	1	1	3
1.40339E+12	1758950683	1	1	1	2
1.40357E+12	1626114909	1	1	1	3
1.40323E+12	1978873642	1	1	1	1
1.40403E+12	1665358746	1	1	1	3
1.40357E+12	1814475118	1	1	1	2
1.40328E+12	1803251658	1	1	1	3
1.40349E+12	1448298483	2	1	2	2
1.37463E+12	1641323421
1.37482E+12	1240194511
1.40432E+12	1117740560
1.40334E+12	1555155005	1	1	2	2
1.40415E+12	2356473526	1	1	1	3
1.40375E+12	2293299925	1	1	2	2
1.40389E+12	1460269583	2	1	2	2
1.40351E+12	1466546862	2	0	4
1.40404E+12	2112681367	1	0	4
1.40391E+12	1525316046	1	1	2	2
1.40386E+12	1814406640	1	1	1	2
1.40367E+12	1384838763	1	0	4
1.40371E+12	1951056313	1	1	3	2
1.40381E+12	1513826754	2	1	2	2
1.4041E+12	1706147686	1	1	1	2
1.40456E+12	974483727	1	1	1	1
1.40415E+12	1421890705	1	1	1	2
1.40427E+12	1991191753	1	1	2	2
1.40465E+12	1655249198	1	0	4
1.40451E+12	2371234337	2	0	4
1.40459E+12	1617190626	2	0	4
1.40429E+12	1433573354	2	1	1	1
1.40418E+12	2343017915	1	1	2	1
1.40372E+12	1800714010	2	0	4
1.40398E+12	1690340226	2	0	4
1.40439E+12	1912418514	1	0	4
1.40651E+12	2215095078	1	1	1	1
1.40444E+12	2064460034
1.40378E+12	1558376485	1	0	4
1.40461E+12	2206217172	1	1	3	1
1.40442E+12	2354236007	2	0	4
1.40417E+12	1423504844	1	1	2	2
1.40438E+12	1898078711	1	0	4
1.40426E+12	1819248801	2	1	2	1
1.40457E+12	2269169392	1	1	1	1
1.40497E+12	1389536081	1	1	2	1
1.40432E+12	2329520840	1	1	2	1
1.40497E+12	1740190988	2	1	1	1
1.40481E+12	1465250390
1.40546E+12	1941836529	2	1	1	2
1.40271E+12	1735040366	2	1	2	2
1.39235E+12	1909157642	2	0	0	1
1.4068E+12	1729196301	1	1	2	1
1.40412E+12	2323419226	1	1	1	3
1.40482E+12	1989060418	2	0	4
1.39384E+12	1492227302
1.39234E+12	1256594475
1.40508E+12	1998060325	1	1	2	3
1.40451E+12	2015281277	1	1	1	1
1.40474E+12	1443878716	1	1	1	3
1.40515E+12	2075571031	1	1	1	3
1.40446E+12	2307059713	1	1	2	3
1.40481E+12	1710720580	2	1	1	2
1.40479E+12	2062114856	1	1	2	2
1.40461E+12	1454419102	1	1	2	2
1.4051E+12	2095657703	1	1	1	2
1.4052E+12	1850766934	1	1	2	2
1.40508E+12	2244212640	1	1	1	2
1.40508E+12	2049649476	2	1	1	1
1.40526E+12	1860974135	1	1	2	2
1.40517E+12	1507999420	2	0	4
1.40473E+12	1907118169	1	0	4
1.40544E+12	1642993961	2	1	1	1
1.40561E+12	1500048907	1	1	1	2
1.40489E+12	1839793175	2	1	2	1
1.4054E+12	1885564389	2	1	2	2
1.40518E+12	2149928432	2	1	2	2
1.39743E+12	1771647453	2	1	2	1
1.4046E+12	1461761301	2	1	2	2
1.40575E+12	1650101631	1	1	1	2
1.40545E+12	2223839102	2	0	4
1.4049E+12	2034513674	2	1	1	2
1.40523E+12	2018806978	2	0	4
1.40494E+12	1714149243	1	1	1	1
1.40509E+12	2100150637	2	1	1	2
1.40523E+12	1907015633	1	1	1	1
1.40547E+12	2094677594	1	0	4
1.40538E+12	1677342071	1	1	2	2
1.40559E+12	2267090459
1.40547E+12	1505929633	1	1	1	2
1.40578E+12	2100317921	1	1	2	3
1.40574E+12	1780876688	2	1	1	2
1.40537E+12	1479166985	2	1	1	2
1.40589E+12	2169954373	1	1	2	1
1.40585E+12	2023660221	1	0	4
1.40548E+12	2205351847	2	0	4
1.40509E+12	1791417709	1	0	4
1.40597E+12	1640847819	1	1	1	2
1.40556E+12	1609781740	1	1	1	3
1.40863E+12	1766722622	2	1	2	1
1.40576E+12	2215796101	1	1	1	2
1.40523E+12	1398002422	1	1	2	2
1.40597E+12	1602776292	2	1	2	1
1.40515E+12	2065755858	2	0	4
1.40612E+12	2290446724	1	1	1	2
1.4059E+12	2233096512	2	0	4
1.40613E+12	2353920594	2	0	4
1.40779E+12	1594728191	1	1	1	1
1.41015E+12	1207837569	2	1	2	1
1.40592E+12	1612419872	1	0	4
1.40639E+12	1578866340	1	1	2	1
1.40407E+12	484485567	2	0	4
1.40614E+12	1895107669
1.40619E+12	2317743644	2	1	1	1
1.40579E+12	2247389261	2	1	2	1
1.40609E+12	1698640487	1	0	4
1.40552E+12	2233616851	1	1	1	1
1.40608E+12	1410966963	1	1	1	3
1.4067E+12	1920582827	2	1	3	1
1.40694E+12	1473514725	2	0	4
1.40675E+12	2084620065	2	0	4
1.40665E+12	2281573539	1	0	4
1.40633E+12	1434233262	1	0	4
1.40621E+12	2115597518	1	0	4
1.40697E+12	2004228513	1	0	4
1.40698E+12	1937852884	2	0	4
1.40604E+12	1679041952	1	1	2	2
1.40668E+12	1989744739	1	0	4
1.40602E+12	1614744868	1	1	1	1
1.40669E+12	1975619840	2	0	4
1.4067E+12	1859084759	1	1	2	1
1.40616E+12	1895066942	1	1	2	2
1.40691E+12	2270887236	1	1	1	1
1.40637E+12	2015655896	1	1	1	2
1.41024E+12	1599556590
1.41031E+12	2029331832
1.40724E+12	668309531	1	1	1	1
1.40169E+12	2050920188	1	0	4	1
1.39486E+12	582989816	1	0	4	1
1.402E+12	1567485894	1	1	1	1
1.40148E+12	2358042532	2	0	4	1
1.39548E+12	3335665221	1	0	4	1
1.39578E+12	1315944023
1.40165E+12	583007586	1	0	4	1
1.4016E+12	2052221565	2	0	4	1
1.40623E+12	2144472352	1	0	4	1
1.40367E+12	1230968408	2	1	1	1
1.40435E+12	1635255301	1	1	2	1
1.40485E+12	1264396665	2	1	1	1
1.40495E+12	1730877623	2	1	3	1
1.40427E+12	2208385887	1	1	1	1
1.40444E+12	1284984456	1	1	1	1
1.40497E+12	2011662542	2	0	0	1
1.40477E+12	1990543297	1	1	2	1
1.40556E+12	1638892051	1	1	1	1
1.40627E+12	1426243415	1	1	1	1
1.40674E+12	1983444786	2	1	2	1
1.40702E+12	1877705220	2	1	1	1
1.4073E+12	1426884105	2	1	1	1
1.39348E+12	995447860	1	0	4	1
1.40157E+12	1390913636	1	0	4
1.40743E+12	1980007698	1	1	2	2
1.41259E+12	1977002072	1	1	1	1
1.41194E+12	1575218688	1	1	1	3
1.40805E+12	1512871076	1	1	1	1
1.40712E+12	2027821042	1	1	1	1
1.4068E+12	1771091766	2	1	1	1
1.40719E+12	1657437276	2	1	1	1
1.40649E+12	1677903055	1	0	4
1.40472E+12	1407788823	2	1	1
1.40682E+12	2261020257	1	1	1	2
1.40699E+12	2202082311	1	1	1	3
1.40657E+12	1604303414	1	0	4
1.40691E+12	2101313193	2	1	2	2
1.40677E+12	2063578428	1	1	1	3
1.40689E+12	1596073058	1	1	2	1
1.40741E+12	2041269077	2	1	1	2
1.40722E+12	2315576388	1	0	4
1.40702E+12	1805788361	1	1	1	2
1.40688E+12	1486293029	1	0	4
1.40534E+12	1472788645	1	1	1	2
1.41315E+12	622420503
1.40684E+12	834157560
1.40681E+12	1972697826	1	1	1	2
1.40718E+12	1407625753	1	0	4
1.40723E+12	1936224502	1	1	1	2
1.40699E+12	1775639657	1	1	2	2
1.40769E+12	2092656243	2	1	1	2
1.40705E+12	1780633759	1	1	1	2
1.40727E+12	2334523099	2	0	4
1.41371E+12	1212477316
1.41398E+12	1347740705	1	1	1	1
1.41348E+12	1943447621	1	1	1	2
1.41043E+12	2370082176
1.41033E+12	1818641695	1	1	2	1
1.41272E+12	1880975981	1	1	1	1
1.40938E+12	542304601	2	0	0	1
1.40682E+12	1923931876	2	0	0	1
1.41315E+12	1348602048
1.39773E+12	754078350	2			1
1.41305E+12	1857180309	1	1	1	1
1.41412E+12	1579664031	1	1	1	1
1.41374E+12	1926707376	1	1	1	1
1.41337E+12	1534610608	2	1	2	1
1.41312E+12	1685478341	1	1	2	3
1.4074E+12	1212921590	2	1	1	3
1.39516E+12	1258550006	1	0	0	1
1.40644E+12	1276016341	1	0	0	1
1.39618E+12	1456391170
1.41527E+12	1780281626	1	1	1	2
1.4153E+12	2081267684	1	1	2	1
1.39285E+12	1709354749	1	1	1	3
1.41565E+12	1796758727	1	1	3	3
1.41271E+12	1792749340	2	1	1	1
1.39221E+12	1399497525	1	0	0	1
1.40665E+12	1117507631	1	0	0	1
1.41598E+12	1705452846	1	1	1	1
1.41367E+12	1732710842	1	1	1	3
1.41494E+12	1688480407	1	1	1	3
1.41796E+12	1435442539	1	1	1	1
1.39353E+12	1779856518	1	1	1	1
1.41807E+12	1299729474	1	1	1	1
1.40344E+12	1232839314	1	1	1	1
1.4176E+12	1721492792	1	1	1	3
1.41836E+12	1699493855	2	1	1	1
1.41794E+12	1253690937	1	0	4	1
1.419E+12	1198782561	1	0	4	2
1.41894E+12	1170165932	1	1	1	3
1.41828E+12	1366080187	1	1	1	3
1.41847E+12	1332472272	2	1	2	3
1.41838E+12	1824180446	1	0	4	1
1.41844E+12	1543490593	1	1	1	3
1.41831E+12	1230512991	1	0	4	1
1.41887E+12	1276421153	1	1	1	3
1.41849E+12	1536164297	2	0	4
1.41758E+12	1284739948	1	0	4
1.41826E+12	1767800917	2	0	4
1.40065E+12	1107555422	1	1	1	1
1.41526E+12	1088860370	1	1	2	1
1.39281E+12	648982828	1	1	1	1
1.41942E+12	1164220381	1	1	2	1
1.41958E+12	1854202707	2	0	4	1
1.41753E+12	1832582453	2	0	4	1
1.41788E+12	1901636613	2	1	1	3
1.41888E+12	1929645750	1	1	3	1
1.4195E+12	1247792908	2	0	4	1
1.41902E+12	1519341937	1	1	1	1
1.41868E+12	1361072846	2	1	1	1
1.41871E+12	1241813038	1	1	1	3
1.41834E+12	1624124264	1	1	1	3
1.4181E+12	1298784865	2	1	1	3
1.41511E+12	2260018348	1	1	1	2
1.41457E+12	1568990406	1	1	2	2
1.41366E+12	2259641303	1	1	1	2
1.41409E+12	1680752470	1	1	2	2
1.41285E+12	2064514095	1	1	2	2
1.39731E+12	1190154205
1.4122E+12	2080621556	2	0	4
1.41234E+12	2311117284	2	0	4
1.41174E+12	1834025413	1	1	2	2
1.41227E+12	1946255815	2	1	2	2
1.41162E+12	1847089442	1	1	2	2
1.41133E+12	2196667723	1	1	1	2
1.41111E+12	1917872900	1	1	1	1
1.41049E+12	1765842609	2	1	3	2
1.41085E+12	2168352977	1	1	2	2
1.41016E+12	1809577923	2	1	2	2
1.4106E+12	2250169125	2	1	1	2
1.40984E+12	2320112751	2	1	2	2
1.40931E+12	1513165627	1	1	2	2
1.40891E+12	1499135438	1	0	4
1.4082E+12	2291431612	2	1	1	2
1.40753E+12	1857787737	2	1	2	1
1.40816E+12	1427583687	2	0	4
1.41847E+12	1871837062	1	1	1	1
1.41863E+12	1889473336	2	1	1	1
1.41918E+12	2019010237	1	1	1	1
1.40655E+12	1084843327	2	1	2	1
1.41752E+12	1238083688	1	0	4
1.41806E+12	2049986341	2	0	4
1.41973E+12	2047819872	2	1	1	1
1.42006E+12	1681507689	1	1	2	1
1.41781E+12	1881295787	1	1	1	1
1.41978E+12	1934644271	2	1	1	1
1.41904E+12	1981694996	1	1	1	1
1.41859E+12	2025556262	1	1	1	3
1.4202E+12	2047395355	1	0	0	1
1.40581E+12	1398230634	2	0	4	1
1.41944E+12	1472748433	2	1	1	3
1.41829E+12	1806194042	2	0	4	1
1.41972E+12	1965634124	1	1	1	1
1.41804E+12	1778095858	1	0	4	3
1.41827E+12	1747227369	1	0	4	1
1.41995E+12	1583532424	1	0	4	1
1.42067E+12	1208700825	2	1	1	1
1.39194E+12	1425630167	1	1	1	3
1.39196E+12	2126861477	1	1	1	1
1.39001E+12	1844764254	1	1	1	3
1.42181E+12	1496847443	1	1	1	1
1.42236E+12	1763856661	3	1	3	1
1.41821E+12	1664182820	1	1	1	1
1.40397E+12	1686883975	1	1	1	1
1.40422E+12	1350460739	1	1	1	1
1.41905E+12	1175480387	1	1	1	1
1.41657E+12	1356027768
1.42182E+12	1574079156	2	0	0	1
1.41788E+12	1537306407	1	1	2	3
1.41959E+12	1531370607
1.42112E+12	1860236114	1	1	1	3
1.42028E+12	1465746317	1	1	2	3
1.42069E+12	1155328894	2	0	0	1
1.42233E+12	1698469865	1	1	1	1
1.41654E+12	1355615168	1	1	2	1
1.41905E+12	1091596519	1	1	1	3
1.4185E+12	1778340392	1	1	2	1
1.41768E+12	1951516106	1	1	1	2
1.41953E+12	1741487390	1	1	1	3
1.42082E+12	2096353103	1	1	1	3
1.41959E+12	2062369486	2	1	2	3
1.41936E+12	1858976848	1	1	1	3
1.42211E+12	1682354076	1	1	1	1
1.4231E+12	2316335921	2	1	1	1
1.42126E+12	2080912499	2	1	2	2
1.42056E+12	1545789177	2	1	1	1
1.42065E+12	1510745692	1	1	1	2
1.41431E+12	2209153130	1	1	3	1
1.42298E+12	2019456205	1	0	4	1
1.40934E+12	1942953415	1	1	1	1
1.41713E+12	1766476655	1	1	1	2
1.41634E+12	2309070433	2	1	1	2
1.41689E+12	2213922906	1	1	2	2
1.41634E+12	1804658661	1	1	1	2
1.4158E+12	2102362773	2	1	1	1
1.42131E+12	1752179310	2	0	4	1
1.41951E+12	1697936054	2	0	4	1
1.42104E+12	1255386471	1	1	1	2
1.4211E+12	1372104681	2	1	1	1
1.42258E+12	1950069618	1	1	1	1
1.42233E+12	1570156714	1	1	1	1
1.40928E+12	2273850514	1	1	1	3
1.40467E+12	1200999089	2	0	4	1
1.41897E+12	1109883425	2	0	4	1
1.39784E+12	665816501	2	0	4	1
1.40692E+12	524839063	2	0	4	1
1.4103E+12	1281116246	1	0	4	1
1.41863E+12	1203809317	1	0	4	1
1.39951E+12	1530262949	2	1	1	3
1.42078E+12	1276174488	1	0	4	3
1.4208E+12	1583578014	1	1	1	2
1.4211E+12	1952108115	1	1	1	1
1.42156E+12	1407402695	1	1	1	1
1.42203E+12	2161373821	1	1	1	2
1.40799E+12	1387286445	2	1	1	2
1.40747E+12	1962002695	1	0	4
1.40777E+12	1767285061	1	0	4
1.40819E+12	2365580097	2	0	4
1.40818E+12	1977656076	2	1	1	2
1.40758E+12	1500048397	2	0	4
1.40819E+12	1402403136	2	1	1
1.40782E+12	2126076434	1	1	1	1
1.42345E+12	1879911826
1.42345E+12	2133227236	1	1	2	3
1.4235E+12	2346622735	1	0	4	1
1.42325E+12	2215528399	1	1	2	2
1.42304E+12	2295266868	1	1	2	2
1.42369E+12	1780667112	1	1	2	3
1.42328E+12	2347684072		1	1	3
1.42289E+12	1531633226	1	1	2	1
1.42294E+12	1615308711	1	1	3	1
1.4232E+12	2365011150	1	1	2	2
1.42322E+12	1590816115	2	1	3	1
1.42249E+12	1445435050	2	1	2	1
1.42321E+12	1551376095	1	1	1	1
1.42314E+12	1616538520	2	1	1	2
1.42293E+12	1849024300	1	0	4
1.42189E+12	2034045055	1	0	4
1.42281E+12	1512719063	1	1	1	1
1.40778E+12	874445320	2	0	4	1
1.42119E+12	1900265850	2	0	4	1
1.42038E+12	1706282001	2	0	4	1
1.42176E+12	1523539320	1	0	4	1
1.42215E+12	1849079339	2	0	4	1
1.42192E+12	1514983672	1	0	4	1
1.42232E+12	1624365813	2	0	4	1
1.42176E+12	1933300869	1	0	4	3
1.42181E+12	1387956656	2	1	1	3
1.42132E+12	1254673304	2	1	1	3
1.42276E+12	1816751477	1	0	4
1.4225E+12	1581347120	2	1	2	1
1.42257E+12	2200456999	1	1	2	1
1.42215E+12	1994589177	1	0	4
1.42251E+12	2324100946	1	1	1	3
1.42201E+12	1645497962	2	0	4
1.42235E+12	1730567383	1	1	2	1
1.42247E+12	1448065729	2	0	4
1.42233E+12	2328947278	1	0	4
1.42201E+12	2207521939	1	0	4
1.40785E+12	2315369848	1	1	1	2
1.40817E+12	1873224903	1	1	1	1
1.40963E+12	1437581896	1	0	4
1.40966E+12	1480290655	1	0	4
1.40757E+12	2358206288	1	0	4
1.40827E+12	1971107260	1	0	4
1.40778E+12	1904092264	1	0	4
1.40799E+12	1509494119	2	0	4
1.40756E+12	2321825329	1	1	1	2
1.40787E+12	1558153994	1	1	1	3
1.40743E+12	1902565512	2	1	1	2
1.40772E+12	1574822618	1	1	2	2
1.40758E+12	1458397415	2	1	2	2
1.40757E+12	1556618262	2	1	2	2
1.40818E+12	1831633233	1	1	2	2
1.40829E+12	1831704399	1	1	1	2
1.40383E+12	2218743859	1	1	1	1
1.40423E+12	1778025095	1	1	1	1
1.40476E+12	1619163405	1	1	1	1
1.42463E+12	1958917017	1	1	1	1
1.4214E+12	1829169786	1	1	3	1
1.42087E+12	1509590842	2			1
1.42443E+12	1694915110	1	1	1	2
1.42181E+12	1183729740	1	1	1	2
1.40805E+12	1475774235	1	1	1	2
1.40873E+12	1721751614	2	1	2	2
1.40525E+12	2133385843	1	1	1	2
1.40509E+12	1655304468	1	1	1	1
1.42286E+12	1238138572	1	1	2	3
1.40853E+12	1797946654	2	1	1	2
1.40479E+12	2160871162	2	1	1	1
1.40847E+12	1544370905	1	1	1	2
1.40608E+12	1904884081	2	1	1	1
1.40674E+12	2083450467	1	1	1	1
1.40738E+12	1244475361	1	1	1	1
1.40875E+12	1972959924	1	0	4
1.40805E+12	2100799539	1	1	1	2
1.40875E+12	1613854939	1	1	2	3
1.40866E+12	2157521100	1	1	1	2
1.40833E+12	1759391860	2	0	4
1.40864E+12	1981518136	1	1	1	2
1.40891E+12	2238729106	1	0	4
1.40812E+12	2098022181	2	0	4
1.40829E+12	1474767478	1	1	1	1
1.40843E+12	2302990583	1	0	4
1.40852E+12	1887393630	1	1	1	1
1.40857E+12	2140896081	2	0	4
1.40896E+12	2325844022	1	1	2	2
1.40892E+12	1511904499	2	0	4
1.40934E+12	1613494464	1	1	1	2
1.40836E+12	1835726891	1	1	2	2
1.42315E+12	1908269437	1	1	1	1
1.40964E+12	2047627446	1	1	1	3
1.40917E+12	1772057174	2	0	0	1
1.40917E+12	1550131016	2	1	1	2
1.42143E+12	1381190228	1	1	2	1
1.41129E+12	2037101969	1	1	1	1
1.41087E+12	2033003809	1	1	1	1
1.41125E+12	2071513354	1	1	1	1
1.42298E+12	1272318166	1	1	1	1
1.41078E+12	2115642452	1	1	1	2
1.41106E+12	2226517820	1	0	0	1
1.40987E+12	1425910754	2	1	1	1
1.41026E+12	1279041654	1	1	1	2
1.40964E+12	1270874328	1	1	1	1
1.40917E+12	1381914272	1	0	0	3
1.41206E+12	1826129704	1	1	1	3
1.41154E+12	2028287657	1	1	1	3
1.4107E+12	1618244044	1	0	0	2
1.4107E+12	1612313059	1	1	1	1
1.42175E+12	1370780606	1	1	1	2
1.42401E+12	1279804635	1	0	4	1
1.42447E+12	1735136932	1	1	1	1
1.42108E+12	1152688958	1	0	4	1
1.4221E+12	2017399917	1	0	0	1
1.42395E+12	1407714621	1	0	4
1.42249E+12	1915947764	1	0	4
1.42228E+12	1966543442	1	1	1	1
1.42334E+12	1929055392	1	1	1	3
1.42246E+12	1413750533	2	0	4	1
1.39999E+12	2541970617	1	1	1	2
1.42284E+12	1735249747	2	1	2	1
1.41194E+12	2140520242	1	0	0	2
1.41215E+12	1629009208	1	1	1	2
1.41271E+12	1357600069	1	1	1	1
1.41266E+12	1948883871	2	1	1	1
1.40937E+12	1427409439	1	1	1	1
1.42465E+12	1477826840	1
1.41264E+12	1269518218	1	1	1	1
1.41215E+12	1316984182	1	1	1	2
1.41354E+12	2154901549	1	1	3	1
1.41422E+12	1554592239	1	1	1	2
1.42369E+12	2024994356	1	0	4
1.42366E+12	1844041701	2	0	4
1.4235E+12	1226324846	1	1	1	2
1.42334E+12	1176734510	1	1	1	2
1.42361E+12	1156631369	1	1	3	3
1.42293E+12	1432549407	1	1	2	1
1.4227E+12	1781519121	1	1	1	2
1.42319E+12	1497893798	1	1	1	1
1.4227E+12	1464979333	1	1	2	1
1.42304E+12	1283897193	1	0	4
1.42265E+12	1879380608	1	1	1	2
1.42305E+12	1745085145	1	1	1	3
1.42242E+12	1955420675	1	0	4
1.42329E+12	2020058643
1.42298E+12	1343264816	1	1	1	2
1.42234E+12	1685253677	1	0	4
1.42244E+12	1903004698	1	1	1	1
1.42255E+12	1279374755	1	0	4
1.42268E+12	1344464381	1	1	1	2
1.42293E+12	1734677016	1	1	1	2
1.42271E+12	1227311502	1	0	4
1.42295E+12	1372123967	1	1	1	2
1.42247E+12	1281767156	1	0	4
1.42224E+12	1312150954	1	0	4
1.42251E+12	1812015074	1	0	4	1
1.42247E+12	1242640020	1	1	2	1
1.42211E+12	1300804373	2	1	2	1
1.42247E+12	1688438665	1	1	3	3
1.42188E+12	1976242181	1	1	1	3
1.42225E+12	2056606270	1	0	4
1.42186E+12	1655736963	1	0	4	1
1.42179E+12	1364688556	1	0	4
1.42144E+12	1789887976	1	1	1	1
1.42192E+12	1692648635	2	1	2	1
1.4222E+12	1363130283	1	1	1	3
1.42135E+12	1762132853	1	1	1	1
1.42145E+12	1709582242	1	1	3	1
1.42211E+12	1607986685	1	1	2	1
1.42208E+12	1707729123	1	1	1	1
1.42147E+12	1923831703	1	1	1	1
1.42156E+12	1794336508	1	0	4
1.42176E+12	1196243297	1	1	1	1
1.42157E+12	1696363158	1	0	4
1.42197E+12	1217919729	1	1	2	1
1.42168E+12	1352589560	1	1	1	2
1.42148E+12	2047515711	1	0	4
1.42206E+12	1933268073	1	0	4
1.42142E+12	1959707055	1	0	4	1
1.42152E+12	1090073494	1	1	1	1
1.4215E+12	1194126202	1	1	1	2
1.42048E+12	1776398117	1	1	1	3
1.42136E+12	1214789337	1	0	4
1.42394E+12	1307254426	3	0	4
1.42374E+12	1319744527	1	1	1	1
1.42333E+12	1458225323	1	1	1	2
1.42351E+12	1389282981	1	1	1	2
1.42329E+12	1957308712	1	0	4
1.39451E+12	1330817501	1	1	1	2
1.42349E+12	1558620111	1	1	1	1
1.40865E+12	1816528220	1	1	1	2
1.40912E+12	1573223951	1	1	1	2
1.40848E+12	2286218768	2	1	1	2
1.40887E+12	2013795495	1	0	4
1.40899E+12	1631410340	1	0	4
1.40908E+12	2350237359	2	1	2	1
1.40897E+12	1643594785	1	1	2	2
1.4091E+12	2187153746	1	0	4
1.41434E+12	2027608164	1	1	1	2
1.41445E+12	1613568522	1	1	1	2
1.39322E+12	1396259775	1	1	1	1
1.418E+12	1812745265	1	1	1	2
1.41733E+12	1644686662	1	1	1	2
1.41784E+12	1421701468	1	1	1	2
1.41737E+12	1373593585	1	1	2	2
1.41797E+12	1753297996	1	1	2	2
1.40977E+12	2109288599	2	1	2	1
1.40958E+12	2148233171	2	1	1	1
1.40651E+12	1760724164	1	1	1	1
1.4068E+12	2104048743	1	1	1	1
1.4044E+12	1958693464	1	1	1	3
1.40518E+12	1397519461	2	1	1	1
1.40391E+12	1758691303	2	1	1	1
1.42551E+12	1938619267
1.40953E+12	1394536057	1	0	4	1
1.42317E+12	1452164376	1	1	2	2
1.42346E+12	1423508791	1	1	1	2
1.42398E+12	2026157105	1	1	1	2
1.42434E+12	1664122651	1	1	3	2
1.42479E+12	1331673985	1	1	1	1
1.42415E+12	2226617039	1	1	2	1
1.42438E+12	2029300240	1	1	1	1
1.42484E+12	1899050269	1	1	1	1
1.42441E+12	1638609270	1	1	1	3
1.4249E+12	2019050235	1	1	3	1
1.42512E+12	1637528562	1	1	1	3
1.42502E+12	1443800483	1	1	1	2
1.42138E+12	1704585599	2	1	2	1
1.42146E+12	1686860815	1	1	1	1
1.42111E+12	2329737042	1	0	4
1.42184E+12	1610506761	2	1	1	3
1.42113E+12	2238779110	1	1	2	3
1.42146E+12	1571053529	1	1	1	1
1.4207E+12	1607463041	1	1	2	1
1.42078E+12	1543235851	1	1	2	1
1.42116E+12	2252085570	2	0	4
1.41497E+12	1622930018	1	0	4
1.4248E+12	1908884597	1	1	1	1
1.40474E+12	1984045732	1	0	4
1.40409E+12	1487279086	1	1	1	3
1.4042E+12	1277417210	1	0	4
1.40434E+12	1309350179	1	1	1	2
1.40435E+12	1339751810	1	1	1	1
1.40401E+12	1914015509	1	0	4	3
1.40349E+12	1721707703	1	1	1	2
1.40399E+12	1113960694	1	1	1	3
1.40314E+12	1098512816	1	0	4	1
1.40314E+12	1360490832	1	0	4	1
1.40277E+12	1279115320	1	1	1	2
1.42551E+12	1928126772	1	0	4
1.39131E+12	1218799073	1	1	1	1
1.3935E+12	1449251847	1	0	4	1
1.39336E+12	1393509586	1	0	4	1
1.39383E+12	1266491168	2	0	4	1
1.39359E+12	1249886341	1	0	4	1
1.39444E+12	1810224707	1	0	4	1
1.39538E+12	1909857930	1	0	4	1
1.39531E+12	1230205826	1	1	3	1
1.39736E+12	1362234298	1	1	1	1
1.39691E+12	1681221065	1	0	4
1.4258E+12	1621660974	1	1	1	2
1.39725E+12	1722171153	1	0	4	1
1.39669E+12	1603231500	1	0	4	1
1.39741E+12	1804014691	1	0	4
1.39852E+12	1516648207	1	0	4
1.40128E+12	1533419846	1	0	4
1.40194E+12	1948293673	1	1	3	3
1.40109E+12	1402012230	1	0	0	2
1.40049E+12	1815657760	1	0	4	2
1.39107E+12	1614323537	1	0	4
1.39193E+12	1815413883	1	1	1	3
1.39178E+12	1957790896	2	0	4
1.39229E+12	1096132630	1	0	4
1.39229E+12	1527742987	1	0	4
1.39209E+12	1100060526	1	0	4	1
1.39231E+12	1794909748	1	0	4
1.39242E+12	1465371942	1	0	4
1.39349E+12	1879835787	1	1	1	2
1.39345E+12	1646886306	1	0	4
1.39477E+12	2041435357	1	0	4
1.42483E+12	1770711963	1	1	2
1.39583E+12	1925580605	2	0	4
1.39247E+12	1416019339	1	1	1	2
1.39109E+12	2023846964	1	1	1	2
1.39298E+12	1548268656	1	1	1	3
1.39483E+12	1995219328	2	1	1	3
1.39445E+12	1191662600	2	1	1	3
1.40537E+12	1261198265	1	0	4
1.39718E+12	1344365095	2	0	4
1.3972E+12	1595336016	2	0	4
1.39873E+12	1517096640	1	1	1	1
1.40179E+12	1108576175	1	0	4
1.39257E+12	1697664242	1	0	4
1.3917E+12	1330361996	1	0	4
1.39543E+12	1100046497	1	1	1	2
1.39309E+12	1279340051	1	0	4
1.39614E+12	1930412062	1	0	4
1.40824E+12	1913511909	1	0	4
1.42397E+12	1990490320	1	0	4	1
1.42615E+12	1290114345	2	0	4	1
1.42555E+12	1263267462	2	0	4	1
1.42292E+12	1795064321	2	0	4	1
1.4262E+12	1780103462	2	1	1	1
1.4168E+12	1357395032	1	1	1	3
1.42687E+12	1625192805	1	1	1	1
1.42256E+12	1327759412	2	0	4
1.42363E+12	1489197774	1	1	1	3
1.41919E+12	2015664289	1	1	1	3
1.41848E+12	1400535285	1	0	4	1
1.4238E+12	1939841934	2	0	4
1.4184E+12	1903074611	2	1	1	1
1.42529E+12	2051504385	2	1	1	1
1.42488E+12	1699019848	2	1	1	3
1.42549E+12	1374178449	1	1	1	3
1.42655E+12	1858762228	1	1	1	3
1.41951E+12	2041702241	2	1	1	1
1.42388E+12	1909088810	1	1	1	3
1.41368E+12	1994166732	1	1	1	2
1.41425E+12	1533756073	1	1	1	2
1.41206E+12	1540033113	1	1	1	3
1.4097E+12	2222929582	1	1	1	1
1.40952E+12	1710931694	1	1	1	3
1.4102E+12	2035606938	1	1	1	2
1.40988E+12	1933074855	1	1	1	1
1.40917E+12	1383191631	1	0	4
1.42132E+12	1071216352	1	1	3	3
1.40973E+12	1288799649	1	0	4
1.4099E+12	1691678163	3	0	4
1.40914E+12	1727039354	1	0	4
1.40909E+12	1286679098	1	0	4
1.40908E+12	1709193783
1.40871E+12	1096930349	1	0	4
1.40867E+12	1158744707	1	1	1	2
1.40842E+12	1608073550	1	1	3	2
1.42341E+12	1949759885	2	1	1	3
1.42472E+12	1297368338	1	1	1	1
1.42454E+12	1893022868	2	1	1	1
1.37901E+12	1999128875	1	0	4	1
1.42559E+12	1494813250	1	1	1	3
1.42252E+12	1453139902	1	1	1	3
1.42497E+12	1820486939	1	1	1	3
1.42207E+12	1310251118	1	1	1	3
1.42224E+12	1636013005	1	1	1	3
1.42172E+12	1653759229	1	1	1	1
1.41884E+12	1895544970	1	1	1	3
1.4279E+12	741782498
1.41086E+12	1913016142	1	1	1	1
1.41106E+12	1679292170	1	1	1	1
1.41071E+12	1894657836	1	0	4	1
1.411E+12	1468542415	1	0	4
1.4112E+12	1696213124	1	1	1	2
1.41004E+12	1764946134	1	1	1	2
1.40971E+12	1513559533	1	1	1	2
1.41003E+12	1778298366	1	0	4
1.41011E+12	1104375275	1	1	1	3
1.41043E+12	1660888940	1	1	1	3
1.40678E+12	1641500206	1	1	1	3
1.39083E+12	1453384735	1	1	1	3
1.39415E+12	1067762280	1	1	1	1
1.39388E+12	1077459038	1	1	1	1
1.39402E+12	1829077883	1	1	1	1
1.39409E+12	1440530224	1	1	1	3
1.39216E+12	1201800935	1	1	1	3
1.39238E+12	1583941800
1.39067E+12	1246093298	1	1	1	1
1.40696E+12	2050153905	1	0	4
1.39228E+12	1083811428	1	1	1	1
1.39245E+12	1104350617	1	1	1	3
1.40683E+12	1141160920	1	0	4
1.4071E+12	1829334490	1	0	4
1.40649E+12	1702188335	1	1	1	1
1.40527E+12	1089257744	1	1	1	1
1.40656E+12	1686581777	1	1	2	3
1.40693E+12	1318485299	1	1	1	1
1.40707E+12	1660195782	1	0	4
1.39339E+12	575450304	1	0	4
1.40688E+12	1155819900	1	1	1	1
1.40691E+12	1489773213	1	0	4
1.40532E+12	1295347762	1	1	1	3
1.40495E+12	1456920823	1	1	1	1
1.40665E+12	1118218999	1	1	1	2
1.40615E+12	1396179859	1	1	1	1
1.40581E+12	1636675002	1	1	1	1
1.40547E+12	1961630019	1	1	1	2
1.40556E+12	1447172299	3	0	4
1.40488E+12	1903538443	1	1	1	1
1.42585E+12	1157782030	1	1	3	3
1.40164E+12	1586991998	1	1	1	1
1.40175E+12	1103434030	1	1	1	2
1.39983E+12	1168022893	1	1	1	1
1.40144E+12	1068738807	1	0	4
1.40199E+12	1611868908	1	1	1	3
1.40128E+12	1461014933	1	0	4
1.40156E+12	1883055584	1	1	1	3
1.40098E+12	1344942245	1	1	1	2
1.4011E+12	2066116811	1	1	1	3
1.39872E+12	1538482540	1	1	1	3
1.40204E+12	1488261495	1	1	1	1
1.39737E+12	1450303602	2	1	1	3
1.39661E+12	1127920818	1	0	4
1.39544E+12	1885297620	1	1	1	3
1.39556E+12	1694317374	1	1	1	3
1.40606E+12	1789109362	1	1	1	1
1.4066E+12	1546270279	1	1	1	1
1.40664E+12	1565841695	1	0	4
1.39478E+12	1416458759	1	1	1	3
1.39517E+12	1339052924	1	1	3	1
1.39252E+12	1505045836	1	0	4
1.39311E+12	1944305249	1	1	1	2
1.40352E+12	1631904796	1	1	1	1
1.40477E+12	1652035251	1	1	1	1
1.40281E+12	1845554323	2	1	1	1
1.3925E+12	1474939712	1	0	4
1.42723E+12	1158791957	1	1	1	1
1.41304E+12	1576952744	1	1	1	1
1.41176E+12	1903360965	1	0	4
1.41176E+12	1979002134	1	1	1	2
1.41175E+12	1582737189	1	1	1	1
1.41156E+12	1501889034	1	1	1	2
1.41136E+12	1767866690	1	0	4
1.41204E+12	1711067430	1	1	1	3
1.41106E+12	1189119093	1	0	4
1.39264E+12	1528218094	1	0	4
1.41111E+12	1970374068	1	0	4
1.41167E+12	1199686169	1	0	4
1.41279E+12	2026075224	1	0	4
1.41236E+12	1184211973	1	1	1	1
1.41123E+12	1935628386	1	1	1	3
1.4111E+12	1330816870	1	0	4
1.4152E+12	1290159964	1	1	1	1
1.4285E+12	2032703702	1	1	2	2
1.42562E+12	1786663616	2	1	2	1
1.42573E+12	1712559321	1	1	2	1
1.42613E+12	2067824046	1	1	1	2
1.42665E+12	1415676280	2	1	2	1
1.42681E+12	732684634
1.42762E+12	2182711550	1	1	3	2
1.42528E+12	1934690944	1	1	1	2
1.42756E+12	1910431422	1	1	2	1
1.4265E+12	1249504511	1	1	1	3
1.42382E+12	1369637850	1	0	4
1.42717E+12	1294119502	1	1	1	1
1.39971E+12	1974159799	1	0	4
1.42836E+12	1952416888	1	1	1	1
1.415E+12	1164968174	1	1	1	1
1.42795E+12	2030674198
1.4081E+12	1937082041	1	0	4
1.4075E+12	1239368296	1	0	4
1.40786E+12	1075229082	1	1	1	3
1.4087E+12	1295014177	1	0	4
1.39663E+12	2548438074
1.40152E+12	1265777280	1	0	4
1.42222E+12	1435640009	1	1	1	1
1.41713E+12	1641436074	1	1	1	3
1.42186E+12	1348897310	1	0	4
1.4219E+12	1185818236	1	1	1	1
1.42186E+12	2063673999	1	0	4	1
1.41993E+12	1864975442	1	0	4
1.4207E+12	1538730513	1	1	1	3
1.41739E+12	1075957643	1	1	3	2
1.41383E+12	1536283885	1	0	4
1.41345E+12	1674646108	1	1	1	2
1.41678E+12	1904109344	1	1	1	3
1.41653E+12	1986522436	1	0	4
1.41731E+12	1384174803	1	0	4
1.4165E+12	1904020041	1	0	4
1.41611E+12	1631373484	1	1	1	3
1.41585E+12	1284060790	1	1	1	3
1.41468E+12	1424919454	1	0	4
1.4272E+12	1965149119	1	1	1	2
1.42799E+12	1350634788	1	1	3	1
1.39424E+12	1276761438	1	1	2	3
1.39337E+12	1683849729	1	0	4
1.3932E+12	1946274938	1	0	4
1.40872E+12	1409204249	1	1	1	2
1.4091E+12	1740189130	1	1	1	1
1.40656E+12	1640182994	1	1	1	1
1.40633E+12	1395442512	1	0	4
1.39644E+12	1173190731	1	0	4
1.39821E+12	1992222205	1	0	4
1.43024E+12	1909114605	2	1	2	1
1.4301E+12	1682351596	1	1	2	1
1.42928E+12	1588515246	1	0	0	1
1.42934E+12	1593701096	1	1	2	1
1.42001E+12	2001197024
1.41991E+12	2048389633	2	1	1	1
1.42097E+12	1121612928	1	1	1	1
1.42174E+12	1374899944	1	1	1	1
1.42191E+12	1187151467	1	1	2	2
1.42274E+12	1836422138	1	1	2	3
1.42241E+12	1345287293	1	1	1	1
1.42263E+12	1594235781	1	1	2	1
1.42746E+12	1407066560	2	1	1	1
1.39339E+12	1353405455	2	1	1	1
1.42235E+12	1332023377	2	0	4	1
1.4261E+12	1239460796	2	0	4	1
1.42617E+12	1591321393	1	1	1	1
1.419E+12	1304906118	1	1	1	1
1.3969E+12	899955742	1	1	1	3
1.41936E+12	1386691751	2	1	1	1
1.42E+12	1839477981	1	1	1	1
1.42281E+12	1563885689	1	1	1	3
1.41894E+12	1838389785	1	1	1	1
1.3929E+12	1334250982	1	1	1
1.39932E+12	1878013711
1.42169E+12	1828172555	2	1	1	3
1.42168E+12	1645878850	2	1	1	1
1.41991E+12	1935100318	1	1	1	1
1.42518E+12	1176240998	1	1	1	1
1.42508E+12	1335340634	2	1	1	1
1.423E+12	1393649910	1	1	1	3
1.42627E+12	1843586003	1	1	1	3
1.42509E+12	1699088656	1	1	1	3
1.42259E+12	1719280773	1	1	2	3
1.42169E+12	1506710204	2	1	1	3
1.42022E+12	1161073464	1	1	1	3
1.4251E+12	1996038429	2	1	2	1
1.40215E+12	803789063	1	1	2	1
1.39553E+12	1102783140
1.39603E+12	1295176906	1	1	1	2
1.39421E+12	1339713368	1	1	1	3
1.43176E+12	2060198264	1	1	1	2
1.43164E+12	1960328678	1	1	1	1
1.43166E+12	1819314749	1	1	2	1
1.43098E+12	1307675952	1	1	2	1
1.43175E+12	1297150366	2	0	4
1.43183E+12	1409531800	1	1	2	1
1.43255E+12	1876249076	1	1	1	3
1.43121E+12	1438309014	1	1	2	1
1.40922E+12	1845399412	1	1	1	2
1.40915E+12	1928146897	1	1	1	2
1.40929E+12	2248661637	2	0	0
1.40928E+12	2039121491	1	0	4
1.40867E+12	1400927189	1	1	1	2
1.40894E+12	1677756033	2	0	4
1.40891E+12	1734081336	1	1	2	2
1.40945E+12	1434516869	1	1	2	2
1.40884E+12	2370097214	1	1	2	2
1.40919E+12	2319819108	1	1	1	1
1.40898E+12	1927909481	1	0	4
1.40925E+12	1733342998	1	1	2	2
1.40904E+12	1392479925	1	1	1	1
1.40897E+12	2369887572	2	1	2	2
1.40976E+12	1899308901	2	1	1	1
1.40963E+12	1447713146	1	0	4
1.42927E+12	1648551670	1
1.43324E+12	1826285898	1	1	2	3
1.40489E+12	1067432724	1	0	4
1.39697E+12	1833016162	1	1	3	1
1.4074E+12	1520489201	1	1	1	2
1.41128E+12	1669001359	1	0	4
1.41107E+12	1727782752	1	1	3	1
1.39524E+12	1931909307
1.43299E+12	1478091976	1	1	1	1
1.43311E+12	1984724242	1	1	1	1
1.43228E+12	2047706402	1	1	2	3
1.41115E+12	1948340735	1	1	1	2
1.41276E+12	1091354897	1	0	4
1.41455E+12	1662524178	1	0	4
1.4224E+12	1646442441	1	1	1	1
1.42444E+12	1267367047	1	1	1	2
1.42144E+12	1764840659	1	0	4
1.42147E+12	1430455313	1	0	4
1.42722E+12	1369489637	1	1	3	2
1.42269E+12	1928341150	1	1	2	1
1.42468E+12	1686188143	1	1	1	2
1.39472E+12	2630572685	1	1	1	2
1.42389E+12	1625692463	1	1	3	1
1.42498E+12	1950485985	1	0	4
1.39047E+12	1105953899	1	1	1	2
1.39105E+12	1739758043	1	0	4
1.39521E+12	1386222873	1	1	3	2
1.39593E+12	1421072173	1	1	2	2
1.39699E+12	1287205051	1	1	1	1
1.39322E+12	1379637039	1	0	4
1.39505E+12	1133476917	1	0	4
1.40138E+12	1675599397	1	1	2	1
1.40389E+12	1548376094	3	0	4
1.40551E+12	1597428606	3	0	4
1.4055E+12	1692392643	1	0	4
1.41838E+12	1033138128
1.42282E+12	1283705354	1	1	3	2
1.42242E+12	1925753873	3	0	4
1.42619E+12	1160120280	1	0	4
1.42493E+12	1074030785	1	0	4
1.42483E+12	1176925267	1	1	1	2
1.42559E+12	1286584198	1	1	3	1
1.42694E+12	1932291749	1	0	4
1.42754E+12	1906991154	1	0	4
1.4232E+12	1871919716	1	0	4
1.42259E+12	1915209091	3	0	4
1.42312E+12	1811268795	1	1	1	2
1.42361E+12	1607449029	1	1	1	1
1.42372E+12	1907683446	1	0	4
1.42393E+12	1349740767	1	0	4
1.42448E+12	1896307931	1	0	4
1.42379E+12	1473599764	1	0	4
1.42447E+12	1800453523	1	0	4
1.42444E+12	1092564666	1	1	1	2
1.4244E+12	1886811534	1	1	1	1
1.40117E+12	618122431
1.42537E+12	1973680613
1.43385E+12	1654398335	1	1	1	1
1.42499E+12	2028866392	1	0	4
1.42575E+12	1832688735	2	0	4
1.42494E+12	1176917275	2	1	1	2
1.42506E+12	1284445466	1	1	3	2
1.42572E+12	1956252170	1	0	4
1.4248E+12	1708704888	1	0	4
1.42467E+12	1891752407	1	0	4
1.42421E+12	1832677751	1	0	4
1.42477E+12	1814377968	1	1	1	1
1.42488E+12	1139383327	1	0	4
1.42531E+12	1794182830	1	1	1	3
1.4252E+12	1946929460	1	1	1	1
1.43463E+12	1463309736	1	1	1	2
1.43168E+12	1608326814
1.43207E+12	2143551731	2	1	1	1
1.43526E+12	719456274
1.42672E+12	1555515860	2	1	1
1.42924E+12	1488322431	1	1	1	1
1.42554E+12	1216605784
1.42523E+12	1150587672	1
1.40504E+12	568568006	1	0	4
1.42653E+12	2229004649	2	0	4
1.42684E+12	1534870481	2	0	4
1.42421E+12	1500814980
1.42433E+12	2039745638
1.42211E+12	1413818151
1.42381E+12	1300492456
1.42543E+12	1106641232
1.42686E+12	1614981976		0	4
1.42691E+12	2075792829	2
1.42642E+12	1123409926		1	1
1.42689E+12	2407744172	2	1	1
1.39511E+12	1376121280	1	0	4
1.42688E+12	1646629720	2	1	1
1.42688E+12	1663529043	1	0	4
1.42694E+12	1470652632	1	0	4
1.43509E+12	1861244853	1	1	1
1.42546E+12	1975888017
1.42545E+12	1310417059
1.42502E+12	1476649777
1.42582E+12	1374142340
1.42571E+12	1601331538
1.42747E+12	1456607040	1	1	1
1.42682E+12	2096724371	1	0	4
1.42746E+12	1946823285	2	0	4
1.42696E+12	1799632944		0	4
1.4275E+12	1879544038
